# Supplementary material for: Crystal structure of 2-(3-nitro­phen­yl)-1,3-di­thiane
Source: Acta Crystallogr E Crystallogr Commun. 2015 Feb 13;71(Pt 3):o181–2. doi: 10.1107/S2056989015002844 (PMC4350730; doi:10.1107/S2056989015002844)
Supplement: Supplementary file 1 [file e-71-0o181-sup1.cif]

##############################################################################
#                                                                            #
# This CIF contains the data in a paper accepted for publication in          #
# Acta Crystallographica Section E. It conforms to the requirements of       #
# Notes for Authors for Acta Crystallographica Section E, and has been       #
# peer reviewed under the auspices of the IUCr Commission on Journals.       #
#                                                                            #
# Full details of the Crystallographic Information File format               #
# are given in the paper "The Crystallographic Information File (CIF):       #
# a New Standard Archive File for Crystallography" by S. R. Hall, F. H.      #
# Allen and I. D. Brown [Acta Cryst. (1991), A47, 655-685].                  #
#                                                                            #
# The current version of the core CIF dictionary is obtainable from          #
# ftp://ftp.iucr.org/pub/cif_core.dic.                                       #
#                                                                            #
# Software is freely available for graphical display of the structure(s)     #
# in this CIF. For information consult the CIF software page                 #
# http://www.iucr.org/resources/cif/software.                                #
#                                                                            #
# This file may be used for bona fide research purposes within the           #
# scientific community so long as proper attribution is given to the journal # 
# article from which it was obtained.                                        #
#                                                                            #
##############################################################################
data_I
_database_code_depnum_ccdc_archive 'CCDC 1048518'
_audit_creation_method     'SHELXL-2014/7'
_chemical_name_systematic
;
2-(3-Nitrophenyl)-1,3-dithiane
;
_chemical_name_common     ?
_chemical_formula_moiety     'C10 H11 N O2 S2'
_chemical_formula_sum     'C10 H11 N O2 S2'
_chemical_formula_iupac     'C10 H11 N O2 S2'
_chemical_formula_weight     241.32
_chemical_melting_point     ?
_shelx_space_group_comment
;
The symmetry employed for this shelxl refinement is uniquely defined
by the following loop, which should always be used as a source of
symmetry information in preference to the above space-group names.
They are only intended as comments.
;
_space_group_crystal_system     monoclinic
_space_group_name_H-M_alt     'P 21/c'
_space_group_name_Hall     '-P 2ybc'
loop_
    _space_group_symop_operation_xyz
    'x, y, z'
    '-x, y+1/2, -z+1/2'
    '-x, -y, -z'
    'x, -y-1/2, z-1/2'
_cell_length_a     10.8547(2)
_cell_length_b     13.2655(3)
_cell_length_c     8.0891(2)
_cell_angle_alpha     90
_cell_angle_beta     109.0870(10)
_cell_angle_gamma     90
_cell_volume     1100.74(4)
_cell_formula_units_Z     4
_cell_measurement_reflns_used     4425
_cell_measurement_theta_min     2.51
_cell_measurement_theta_max     25.43
_cell_measurement_temperature     293(2)
_exptl_crystal_description     slab
_exptl_crystal_colour     colourless
_exptl_crystal_size_max     0.487
_exptl_crystal_size_mid     0.458
_exptl_crystal_size_min     0.213
_exptl_crystal_density_diffrn     1.456
_exptl_crystal_density_meas     ?
_exptl_crystal_density_method     ?
_exptl_crystal_F_000     504
_exptl_absorpt_coefficient_mu     0.462
_exptl_absorpt_correction_type     multi-scan
_exptl_absorpt_process_details
;
(<i>SADABS</i>; Sheldrick, 1996)
;
_shelx_estimated_absorpt_T_min     0.806
_shelx_estimated_absorpt_T_max     0.908
_exptl_absorpt_correction_T_min     0.6866
_exptl_absorpt_correction_T_max     0.7452
_diffrn_ambient_temperature     293(2)
_diffrn_radiation_type     MoK\a
_diffrn_radiation_wavelength     0.71073
_diffrn_measurement_device_type     'Bruker APEXII CCD'
_diffrn_measurement_method     '\f and \w scans'
_diffrn_detector_area_resol_mean     ?
_diffrn_reflns_number     7241
_diffrn_reflns_av_R_equivalents     0.0197
_diffrn_reflns_theta_min     1.985
_diffrn_reflns_theta_max     25.429
_diffrn_reflns_theta_full     25.242
_diffrn_measured_fraction_theta_max     1.000
_diffrn_measured_fraction_theta_full     1.000
_diffrn_reflns_limit_h_min     -13
_diffrn_reflns_limit_h_max     12
_diffrn_reflns_limit_k_min     -16
_diffrn_reflns_limit_k_max     16
_diffrn_reflns_limit_l_min     -8
_diffrn_reflns_limit_l_max     9
_refine_special_details     ?
_reflns_number_total     2035
_reflns_number_gt     1799
_reflns_threshold_expression     I>2\s(I)
_refine_ls_structure_factor_coef     Fsqd
_refine_ls_matrix_type     full
_refine_ls_R_factor_all     0.0349
_refine_ls_R_factor_gt     0.0314
_refine_ls_wR_factor_gt     0.0851
_refine_ls_wR_factor_ref     0.0887
_refine_ls_goodness_of_fit_ref     1.061
_refine_ls_restrained_S_all     1.061
_refine_ls_number_reflns     2035
_refine_ls_number_parameters     137
_refine_ls_number_restraints     0
_refine_ls_hydrogen_treatment     constr
_refine_ls_weighting_scheme     calc
_refine_ls_weighting_details
              'w=1/[\s^2^(Fo^2^)+(0.0444P)^2^+0.3472P] where P=(Fo^2^+2Fc^2^)/3'
_atom_sites_solution_hydrogens     geom
_atom_sites_solution_primary     ?
_atom_sites_solution_secondary     ?
_refine_ls_shift/su_max     0.000
_refine_ls_shift/su_mean     0.000
_refine_diff_density_max     0.292
_refine_diff_density_min     -0.243
_refine_ls_extinction_method
;
SHELXL2014 (Sheldrick 2014
;
_refine_ls_extinction_coef     0.0192(17)
_refine_ls_extinction_expression
                                  'Fc^*^=kFc[1+0.001xFc^2^\l^3^/sin(2\q)]^-1/4^'
loop_
    _atom_type_symbol
    _atom_type_description
    _atom_type_scat_dispersion_real
    _atom_type_scat_dispersion_imag
    _atom_type_scat_source
    'C' 'C' 0.0033 0.0016
                         'International Tables Vol C Tables 4.2.6.8 and 6.1.1.4'
    'H' 'H' 0.0000 0.0000
                         'International Tables Vol C Tables 4.2.6.8 and 6.1.1.4'
    'N' 'N' 0.0061 0.0033
                         'International Tables Vol C Tables 4.2.6.8 and 6.1.1.4'
    'O' 'O' 0.0106 0.0060
                         'International Tables Vol C Tables 4.2.6.8 and 6.1.1.4'
    'S' 'S' 0.1246 0.1234
                         'International Tables Vol C Tables 4.2.6.8 and 6.1.1.4'
_computing_data_collection
;
APEX2 (Bruker, 2009)
;
_computing_cell_refinement
;
SAINT (Bruker, 2009)
;
_computing_data_reduction
;
SAINT (Bruker, 2009)
;
_computing_structure_solution
;
SIR2014 (Burla <i>et al.</i>,  2015)
;
_computing_structure_refinement
;
SHELXL2014 (Sheldrick, 2015)
;
_computing_molecular_graphics
;
ORTEP-3 for Windows (Farrugia, 2012) and DIAMOND (Brandenburg,
2006)
;
_computing_publication_material
;
<i>MarvinSketch</i> (ChemAxon, 2010) and publCIF (Westrip, 2010)
;
loop_
    _atom_site_type_symbol
    _atom_site_label
    _atom_site_fract_x
    _atom_site_fract_y
    _atom_site_fract_z
    _atom_site_U_iso_or_equiv
    _atom_site_adp_type
    _atom_site_calc_flag
    _atom_site_occupancy
    _atom_site_disorder_assembly
    _atom_site_disorder_group
    S S1 0.93087(4) 0.75719(3) 0.69969(5) 0.04460(16) Uani d 1 . .
    S S2 0.93019(4) 0.98623(3) 0.69835(6) 0.04646(16) Uani d 1 . .
    O O1 0.54267(18) 0.88063(13) 0.15045(19) 0.0830(5) Uani d 1 . .
    O O2 0.35484(16) 0.85594(14) 0.1765(2) 0.0917(6) Uani d 1 . .
    N N1 0.47188(18) 0.86855(11) 0.2380(2) 0.0608(5) Uani d 1 . .
    C C1 0.86732(14) 0.87164(10) 0.76325(19) 0.0340(3) Uani d 1 . .
    H H1 0.8887 0.8719 0.8907 0.041 Uiso calc 1 . .
    C C2 1.10282(17) 0.96790(14) 0.8068(2) 0.0511(4) Uani d 1 . .
    H H2A 1.1494 1.0248 0.7804 0.061 Uiso calc 1 . .
    H H2B 1.1198 0.9673 0.9322 0.061 Uiso calc 1 . .
    C C3 1.15622(17) 0.87200(13) 0.7556(2) 0.0519(5) Uani d 1 . .
    H H3A 1.1364 0.8713 0.6297 0.062 Uiso calc 1 . .
    H H3B 1.2503 0.8720 0.8085 0.062 Uiso calc 1 . .
    C C4 1.10278(17) 0.77709(14) 0.8096(2) 0.0503(4) Uani d 1 . .
    H H4A 1.1185 0.7796 0.9347 0.060 Uiso calc 1 . .
    H H4B 1.1503 0.7198 0.7868 0.060 Uiso calc 1 . .
    C C5 0.72187(15) 0.87186(10) 0.6807(2) 0.0353(3) Uani d 1 . .
    C C6 0.66533(16) 0.86907(11) 0.4999(2) 0.0403(4) Uani d 1 . .
    H H6 0.7169 0.8669 0.4280 0.048 Uiso calc 1 . .
    C C7 0.53161(17) 0.86960(11) 0.4295(2) 0.0454(4) Uani d 1 . .
    C C8 0.45093(17) 0.87258(13) 0.5303(3) 0.0538(5) Uani d 1 . .
    H H8 0.3607 0.8722 0.4790 0.065 Uiso calc 1 . .
    C C9 0.50821(18) 0.87617(13) 0.7092(3) 0.0539(5) Uani d 1 . .
    H H9 0.4561 0.8788 0.7803 0.065 Uiso calc 1 . .
    C C10 0.64180(17) 0.87591(11) 0.7842(2) 0.0441(4) Uani d 1 . .
    H H10 0.6789 0.8785 0.9053 0.053 Uiso calc 1 . .
loop_
    _atom_site_aniso_label
    _atom_site_aniso_U_11
    _atom_site_aniso_U_22
    _atom_site_aniso_U_33
    _atom_site_aniso_U_12
    _atom_site_aniso_U_13
    _atom_site_aniso_U_23
    S1 0.0499(3) 0.0379(2) 0.0436(3) 0.00382(16) 0.01201(19) -0.00589(15)
    S2 0.0441(3) 0.0374(3) 0.0589(3) -0.00061(16) 0.0181(2) 0.00780(17)
    O1 0.0889(12) 0.1119(14) 0.0382(8) 0.0027(9) 0.0071(8) 0.0037(7)
    O2 0.0563(9) 0.1212(14) 0.0696(10) 0.0056(9) -0.0178(8) -0.0135(9)
    N1 0.0629(11) 0.0593(10) 0.0454(9) 0.0066(7) -0.0023(8) -0.0033(7)
    C1 0.0388(8) 0.0344(8) 0.0294(7) -0.0002(6) 0.0119(6) -0.0002(5)
    C2 0.0416(9) 0.0581(11) 0.0532(10) -0.0114(8) 0.0152(8) -0.0059(8)
    C3 0.0368(8) 0.0729(13) 0.0477(10) 0.0044(8) 0.0161(7) 0.0004(8)
    C4 0.0467(9) 0.0580(11) 0.0433(9) 0.0163(8) 0.0107(7) 0.0050(7)
    C5 0.0378(8) 0.0338(8) 0.0351(8) -0.0015(6) 0.0128(6) 0.0003(5)
    C6 0.0426(9) 0.0438(9) 0.0355(8) 0.0009(6) 0.0140(7) 0.0009(6)
    C7 0.0456(9) 0.0417(9) 0.0408(9) -0.0002(7) 0.0032(7) -0.0022(6)
    C8 0.0353(9) 0.0542(11) 0.0689(12) -0.0036(7) 0.0131(8) -0.0020(8)
    C9 0.0462(10) 0.0625(12) 0.0608(11) -0.0065(8) 0.0282(9) -0.0023(8)
    C10 0.0472(9) 0.0490(9) 0.0403(9) -0.0052(7) 0.0201(7) -0.0006(7)
_geom_special_details
;
All e.s.d.'s (except the e.s.d. in the dihedral angle between two l.s. planes)
are estimated using the full covariance matrix. The cell e.s.d.'s are taken
into account individually in the estimation of e.s.d.'s in distances, angles
and torsion angles; correlations between e.s.d.'s in cell parameters are only
used when they are defined by crystal symmetry. An approximate (isotropic)
treatment of cell e.s.d.'s is used for estimating e.s.d.'s involving l.s.
planes.
;
loop_
    _geom_bond_atom_site_label_1
    _geom_bond_atom_site_label_2
    _geom_bond_site_symmetry_2
    _geom_bond_distance
    _geom_bond_publ_flag
    S1 C4 . 1.8048(18) ?
    S1 C1 . 1.8102(14) ?
    S2 C2 . 1.8069(18) ?
    S2 C1 . 1.8128(14) ?
    O1 N1 . 1.214(2) ?
    O2 N1 . 1.215(2) ?
    N1 C7 . 1.471(2) ?
    C1 C5 . 1.500(2) ?
    C1 H1 . 0.9800 ?
    C2 C3 . 1.511(2) ?
    C2 H2A . 0.9700 ?
    C2 H2B . 0.9700 ?
    C3 C4 . 1.509(3) ?
    C3 H3A . 0.9700 ?
    C3 H3B . 0.9700 ?
    C4 H4A . 0.9700 ?
    C4 H4B . 0.9700 ?
    C5 C6 . 1.389(2) ?
    C5 C10 . 1.391(2) ?
    C6 C7 . 1.375(2) ?
    C6 H6 . 0.9300 ?
    C7 C8 . 1.379(3) ?
    C8 C9 . 1.377(3) ?
    C8 H8 . 0.9300 ?
    C9 C10 . 1.377(3) ?
    C9 H9 . 0.9300 ?
    C10 H10 . 0.9300 ?
loop_
    _geom_angle_atom_site_label_1
    _geom_angle_atom_site_label_2
    _geom_angle_atom_site_label_3
    _geom_angle_site_symmetry_1
    _geom_angle_site_symmetry_3
    _geom_angle
    _geom_angle_publ_flag
    C4 S1 C1 . . 99.55(8) ?
    C2 S2 C1 . . 100.11(8) ?
    O1 N1 O2 . . 123.77(18) ?
    O1 N1 C7 . . 117.90(17) ?
    O2 N1 C7 . . 118.32(19) ?
    C5 C1 S1 . . 108.59(10) ?
    C5 C1 S2 . . 108.10(10) ?
    S1 C1 S2 . . 113.99(8) ?
    C5 C1 H1 . . 108.7 ?
    S1 C1 H1 . . 108.7 ?
    S2 C1 H1 . . 108.7 ?
    C3 C2 S2 . . 114.22(12) ?
    C3 C2 H2A . . 108.7 ?
    S2 C2 H2A . . 108.7 ?
    C3 C2 H2B . . 108.7 ?
    S2 C2 H2B . . 108.7 ?
    H2A C2 H2B . . 107.6 ?
    C4 C3 C2 . . 113.89(15) ?
    C4 C3 H3A . . 108.8 ?
    C2 C3 H3A . . 108.8 ?
    C4 C3 H3B . . 108.8 ?
    C2 C3 H3B . . 108.8 ?
    H3A C3 H3B . . 107.7 ?
    C3 C4 S1 . . 114.37(12) ?
    C3 C4 H4A . . 108.7 ?
    S1 C4 H4A . . 108.7 ?
    C3 C4 H4B . . 108.7 ?
    S1 C4 H4B . . 108.7 ?
    H4A C4 H4B . . 107.6 ?
    C6 C5 C10 . . 119.13(15) ?
    C6 C5 C1 . . 120.46(13) ?
    C10 C5 C1 . . 120.41(14) ?
    C7 C6 C5 . . 118.65(15) ?
    C7 C6 H6 . . 120.7 ?
    C5 C6 H6 . . 120.7 ?
    C6 C7 C8 . . 122.93(16) ?
    C6 C7 N1 . . 118.60(16) ?
    C8 C7 N1 . . 118.46(16) ?
    C9 C8 C7 . . 117.84(16) ?
    C9 C8 H8 . . 121.1 ?
    C7 C8 H8 . . 121.1 ?
    C10 C9 C8 . . 120.77(16) ?
    C10 C9 H9 . . 119.6 ?
    C8 C9 H9 . . 119.6 ?
    C9 C10 C5 . . 120.67(16) ?
    C9 C10 H10 . . 119.7 ?
    C5 C10 H10 . . 119.7 ?
loop_
    _geom_torsion_atom_site_label_1
    _geom_torsion_atom_site_label_2
    _geom_torsion_atom_site_label_3
    _geom_torsion_atom_site_label_4
    _geom_torsion_site_symmetry_1
    _geom_torsion_site_symmetry_2
    _geom_torsion_site_symmetry_3
    _geom_torsion_site_symmetry_4
    _geom_torsion
    _geom_torsion_publ_flag
    C4 S1 C1 C5 . . . . 178.82(10) ?
    C4 S1 C1 S2 . . . . 58.27(10) ?
    C2 S2 C1 C5 . . . . -178.78(10) ?
    C2 S2 C1 S1 . . . . -57.95(10) ?
    C1 S2 C2 C3 . . . . 57.35(14) ?
    S2 C2 C3 C4 . . . . -65.25(19) ?
    C2 C3 C4 S1 . . . . 66.18(19) ?
    C1 S1 C4 C3 . . . . -58.63(14) ?
    S1 C1 C5 C6 . . . . -60.31(15) ?
    S2 C1 C5 C6 . . . . 63.82(15) ?
    S1 C1 C5 C10 . . . . 120.35(13) ?
    S2 C1 C5 C10 . . . . -115.51(13) ?
    C10 C5 C6 C7 . . . . -0.5(2) ?
    C1 C5 C6 C7 . . . . -179.86(13) ?
    C5 C6 C7 C8 . . . . -0.1(2) ?
    C5 C6 C7 N1 . . . . 178.88(13) ?
    O1 N1 C7 C6 . . . . -9.5(2) ?
    O2 N1 C7 C6 . . . . 170.67(16) ?
    O1 N1 C7 C8 . . . . 169.54(17) ?
    O2 N1 C7 C8 . . . . -10.3(2) ?
    C6 C7 C8 C9 . . . . 0.7(2) ?
    N1 C7 C8 C9 . . . . -178.35(15) ?
    C7 C8 C9 C10 . . . . -0.5(3) ?
    C8 C9 C10 C5 . . . . -0.1(2) ?
    C6 C5 C10 C9 . . . . 0.6(2) ?
    C1 C5 C10 C9 . . . . 179.98(14) ?
_shelx_hkl_file
;
  -2   0   0 7629.79 152.063   2
   2   0   0 8292.32 173.676   4
   2   0   0 7814.64 153.858   6
   2   0   0 7445.63 163.892   1
  -2   0   0 8140.59 172.297   4
  -2   0   0 7810.38 152.833   6
  -3   0   0 -0.0226 0.08522   4
   3   0   0 -0.0859 0.06513   3
   3   0   0 0.02193 0.09443   4
   3   0   0 0.01588 0.09231   6
  -3   0   0 -0.1243 0.06639   2
   3   0   0 -0.0738 0.09076   1
  -4   0   0 1185.24 28.8061   2
  -4   0   0 1164.07 24.7972   4
   4   0   0 1178.59 24.1794   1
   4   0   0 1169.71 25.0238   4
   4   0   0 1187.29 25.4783   3
   5   0   0 0.44156 0.18374   1
   6   0   0 102.256 2.58781   1
   6   0   0 104.584 2.69116   4
  -6   0   0 101.128 2.26953   2
  -7   0   0 0.42802 0.18005   2
   7   0   0 0.32854 0.29103   1
   8   0   0 102.513 2.86412   1
   9   0   0 -0.1347 0.34968   1
  -1  -1   0 427.240 8.03851   2
   1  -1   0 390.502 7.75784   2
  -1  -1   0 411.870 7.93440   6
   1   1   0 412.666 8.36644   1
  -1   1   0 408.218 7.80412   2
   1   1   0 409.722 7.89234   2
  -2  -1   0 781.308 15.0483   2
   2  -1   0 777.819 16.1371   1
   2  -1   0 800.179 16.8071   4
  -2  -1   0 799.352 16.8252   4
  -2  -1   0 780.133 15.0560   6
   2   1   0 827.000 16.3544   1
  -2   1   0 785.453 15.0669   2
   2   1   0 804.286 15.2128   6
   3  -1   0 202.351 4.34240   3
   3  -1   0 196.619 4.10235   1
  -3  -1   0 202.822 4.33976   4
  -3  -1   0 199.327 3.83769   2
   3  -1   0 199.869 4.29043   4
  -3   1   0 201.372 3.85720   2
   3   1   0 200.705 4.14532   1
   3   1   0 194.357 4.38210   4
   3   1   0 200.629 3.86311   6
   4  -1   0 904.157 19.2100   3
   4  -1   0 856.375 17.7785   1
  -4  -1   0 901.602 16.8491   2
   4  -1   0 851.520 18.9468   4
  -4  -1   0 889.831 18.6705   4
   4   1   0 901.515 16.7386   6
   4   1   0 875.839 17.9487   1
  -4   1   0 876.391 16.8713   2
  -5  -1   0 89.8490 1.91966   2
   5  -1   0 88.4225 2.20485   4
  -5  -1   0 87.4061 2.17498   4
   5  -1   0 79.4359 2.10309   1
   5   1   0 89.0322 2.03889   6
  -5   1   0 87.7908 1.94377   2
   5   1   0 87.6760 2.19663   1
   6  -1   0 64.1197 1.82689   1
  -6  -1   0 68.0175 1.60020   2
   6  -1   0 66.2502 1.87130   4
  -6  -1   0 69.5944 1.83267   4
  -6   1   0 67.9944 1.62631   2
   6   1   0 61.3002 1.85409   1
   7  -1   0 12.5026 0.76639   1
  -7  -1   0 12.9557 0.59145   2
  -7   1   0 12.7056 0.61409   2
   7   1   0 13.1175 0.80958   1
   8  -1   0 0.45100 0.38189   1
   8   1   0 0.34961 0.38870   1
   9  -1   0 -0.0716 0.29576   1
   9   1   0 -0.0150 0.38169   1
   0  -2   0 63.9172 1.44194   1
  -1  -2   0 1260.77 23.0175   2
   1  -2   0 1151.02 24.0130   1
  -2  -2   0 7.59710 0.28624   2
   2  -2   0 6.94598 0.31064   1
  -2   2   0 7.13881 0.29206   2
   3  -2   0 843.233 17.2710   1
  -3  -2   0 851.186 16.4787   2
  -3  -2   0 831.093 18.1067   4
   3  -2   0 851.598 17.9754   4
   3   2   0 838.709 17.0868   1
  -3   2   0 845.886 16.4455   2
  -4  -2   0 4.31491 0.34603   4
   4  -2   0 4.62552 0.33838   1
   4  -2   0 4.43666 0.26797   3
   4  -2   0 4.62039 0.31259   4
  -4  -2   0 3.93939 0.26976   2
  -4   2   0 4.06343 0.29045   2
   4   2   0 4.07487 0.37493   1
   5  -2   0 106.620 2.58275   4
   5  -2   0 108.995 2.54834   1
  -5  -2   0 104.912 2.63092   4
  -5  -2   0 109.059 2.29581   2
  -5   2   0 107.701 2.35170   2
   5   2   0 108.954 2.41426   6
   5   2   0 105.709 2.62408   1
  -6  -2   0 0.48683 0.20387   4
   6  -2   0 0.45784 0.25438   1
  -6  -2   0 0.65700 0.19273   2
   6  -2   0 0.47298 0.20111   4
   6   2   0 0.42257 0.23432   6
   6   2   0 0.69864 0.30041   1
  -6   2   0 0.58556 0.20691   2
  -7  -2   0 0.43935 0.23144   4
  -7  -2   0 0.98609 0.22549   2
   7  -2   0 0.67404 0.29446   1
  -7   2   0 1.21424 0.27086   2
   7   2   0 1.02979 0.34167   1
   8  -2   0 3.42554 0.56030   1
   8   2   0 3.21863 0.60128   1
   9  -2   0 2.58689 0.54304   1
   9   2   0 2.74407 0.62100   1
   0  -3   0 0.14856 0.11584   1
   0   3   0 -0.0987 0.06180   5
  -1  -3   0 91.9590 1.93176   2
   1  -3   0 91.1783 2.02396   1
  -1  -3   0 91.9358 1.88832   6
   1   3   0 92.5499 1.73744   5
  -2  -3   0 29.4247 0.77510   2
   2  -3   0 28.8738 0.81553   1
  -2   3   0 29.0551 0.79460   2
  -3  -3   0 1354.52 28.7937   4
   3  -3   0 1310.25 26.8598   1
  -3  -3   0 1322.01 24.9888   2
  -3   3   0 1308.79 25.4638   2
   4  -3   0 0.81875 0.16286   4
   4  -3   0 0.77550 0.17847   1
  -4  -3   0 0.82881 0.16300   2
  -4  -3   0 0.77522 0.19824   4
  -4   3   0 0.89955 0.19177   2
   4   3   0 1.10737 0.25908   1
   4   3   0 0.69700 0.17942   6
   5  -3   0 98.4937 2.34312   4
  -5  -3   0 96.3223 2.10013   2
   5  -3   0 93.0378 2.31664   1
  -5  -3   0 95.7097 2.45300   4
   5   3   0 96.3009 2.23629   6
   5   3   0 95.1085 2.45424   1
  -5   3   0 95.8806 2.19910   2
  -6  -3   0 78.2120 2.11958   4
  -6  -3   0 78.7020 1.80465   2
   6  -3   0 74.9004 2.01845   4
   6  -3   0 75.3630 2.04016   1
   6   3   0 72.6847 2.16278   1
  -6   3   0 76.1764 1.90544   2
   6   3   0 77.3610 1.96586   6
  -7  -3   0 26.5548 0.90065   2
   7  -3   0 27.3362 1.12063   1
  -7   3   0 25.2379 0.98693   2
   7   3   0 28.0069 1.25443   1
   7   3   0 27.7505 1.09197   6
   8  -3   0 55.6905 1.86702   1
   8   3   0 55.6283 2.00668   1
   9  -3   0 5.31211 0.70668   1
   0  -4   0 2112.60 42.3277   1
   1  -4   0 74.8698 1.83041   1
  -1  -4   0 76.8749 1.76426   2
   1   4   0 78.2653 1.57246   5
  -2  -4   0 217.088 4.29876   2
   2  -4   0 215.113 4.50124   1
   3  -4   0 8.32101 0.44018   1
  -3  -4   0 8.80053 0.41452   2
  -3   4   0 8.25894 0.43803   2
   4  -4   0 52.6711 1.44128   1
  -4  -4   0 55.2699 1.60463   4
  -4  -4   0 52.6682 1.32016   2
  -4   4   0 53.8023 1.41490   2
   5  -4   0 -0.0412 0.16300   1
  -5  -4   0 0.05837 0.13973   2
   5  -4   0 0.14518 0.15057   4
  -5  -4   0 0.26715 0.18073   4
  -5   4   0 0.22690 0.17223   2
   6  -4   0 56.8378 1.63691   4
  -6  -4   0 59.0740 1.48833   2
  -6  -4   0 58.5234 1.77784   4
   6  -4   0 58.1004 1.70527   1
   6   4   0 57.8971 1.63835   6
  -6   4   0 58.5586 1.62933   2
   7  -4   0 0.42535 0.30799   1
  -7  -4   0 0.53460 0.22082   2
  -7   4   0 0.52573 0.26253   2
   7   4   0 0.50095 0.29508   6
   8  -4   0 151.421 3.78598   1
   8   4   0 151.761 3.60271   6
   0  -5   0 0.03831 0.17178   1
   1   5   0 20.7150 0.71307   6
   1   5   0 22.0571 0.61686   5
  -2  -5   0 0.33363 0.14638   2
   2  -5   0 0.39053 0.16350   1
   2   5   0 0.30758 0.10233   5
   2   5   0 0.35682 0.15916   6
   3  -5   0 609.104 12.3280   1
  -3  -5   0 619.504 11.7565   2
   3   5   0 634.764 11.5505   6
  -4  -5   0 14.7862 0.60233   2
  -4  -5   0 13.1559 0.72417   4
   4  -5   0 15.9332 0.68685   1
  -5  -5   0 71.2724 2.05765   4
  -5  -5   0 69.8653 1.70221   2
   5  -5   0 68.4696 1.85596   1
  -5   5   0 67.9743 1.83270   2
   6  -5   0 93.4395 2.40506   1
  -6  -5   0 91.4960 2.14323   2
   6  -5   0 91.3075 2.33206   4
   6   5   0 90.2339 2.29191   6
  -6   5   0 90.5004 2.32376   2
   7  -5   0 22.9092 1.05263   1
  -7  -5   0 23.1651 0.86333   2
  -7   5   0 21.1914 0.98272   2
   7   5   0 22.6567 1.00973   6
   8  -5   0 51.3631 1.79420   1
   8   5   0 55.7631 1.78399   6
   0  -6   0 61.1538 1.64220   1
  -1  -6   0 154.189 3.30688   2
   1   6   0 153.686 2.98946   5
   1   6   0 150.718 3.15968   6
   2  -6   0 0.27869 0.18375   1
  -2  -6   0 0.08755 0.13208   2
   2   6   0 0.25772 0.14673   6
   2   6   0 0.19880 0.10609   5
   3  -6   0 60.3977 1.66298   1
  -3  -6   0 62.5352 1.60238   2
   3   6   0 60.7829 1.55954   6
   4  -6   0 3.94788 0.43022   1
  -4  -6   0 4.38193 0.37895   2
  -5  -6   0 96.4070 2.23142   2
   5  -6   0 94.1775 2.40742   1
  -5  -6   0 91.8044 2.61896   4
  -6  -6   0 0.78390 0.25192   2
   6  -6   0 1.07418 0.30069   1
   6   6   0 1.12182 0.29448   6
  -7  -6   0 41.4778 1.30124   2
   7  -6   0 45.0591 1.56215   1
   7   6   0 45.5324 1.53919   6
   8  -6   0 3.15371 0.52497   1
   8   6   0 2.70779 0.50842   6
   0  -7   0 0.09375 0.21508   1
   0   7   0 0.20010 0.18113   6
  -1  -7   0 201.707 4.31261   2
  -1  -7   0 200.537 4.47759   1
   1  -7   0 206.956 4.50011   1
   1   7   0 204.126 4.13602   6
   1   7   0 201.983 3.92332   5
   2  -7   0 95.8037 2.42371   1
  -2  -7   0 94.7149 2.31383   2
   2   7   0 94.3944 2.03416   5
   2   7   0 99.4190 2.24749   6
  -3  -7   0 19.3119 0.80146   2
   3  -7   0 20.5233 0.88418   1
   3   7   0 19.7429 0.78763   6
   3   7   0 19.6604 0.65486   5
   4  -7   0 112.252 2.72002   1
  -4  -7   0 107.597 2.56752   2
   5  -7   0 40.5175 1.36680   1
  -5  -7   0 38.9939 1.23437   2
   5   7   0 39.7992 1.29746   6
   6  -7   0 17.0359 0.88283   1
  -6  -7   0 18.0619 0.78754   2
   6   7   0 16.8345 0.85163   6
   7  -7   0 2.56749 0.49568   1
  -7  -7   0 1.73923 0.34825   2
   7   7   0 3.25223 0.49583   6
   8  -7   0 0.16052 0.38661   1
   8   7   0 0.50521 0.37525   6
   0  -8   0 5041.35 102.974   1
   0   8   0 5281.21 95.8088   6
   1  -8   0 4.03498 0.58638   1
  -1  -8   0 2.57623 0.46494   1
  -1  -8   0 4.72502 0.46294   2
   1   8   0 5.26943 0.41521   5
   1   8   0 5.09289 0.48773   6
  -2  -8   0 1225.07 22.8732   2
   2  -8   0 1203.98 23.9526   1
   2   8   0 1225.01 21.3494   5
   2   8   0 1211.66 22.2926   6
  -3  -8   0 2.15032 0.36097   2
   3  -8   0 2.60256 0.43694   1
   3   8   0 2.51682 0.30617   5
   3   8   0 2.17638 0.35309   6
   4  -8   0 325.034 6.96050   1
  -4  -8   0 314.269 6.62544   2
   4   8   0 338.405 6.55648   6
   4   8   0 327.837 6.06515   5
   5  -8   0 0.52873 0.29341   1
  -5  -8   0 0.47606 0.24010   2
   5   8   0 0.55745 0.24665   6
  -6  -8   0 6.28121 0.54320   2
   6  -8   0 4.96020 0.57254   1
   6   8   0 4.66483 0.53442   6
   7  -8   0 -0.0651 0.31050   1
  -7  -8   0 -0.4573 0.25791   2
   7   8   0 0.10774 0.30719   6
   8  -8   0 18.3445 1.09497   1
   0  -9   0 0.25612 0.35363   1
   0   9   0 0.73593 0.30722   6
  -1  -9   0 78.7290 2.14299   2
   1  -9   0 74.8677 2.17869   1
  -1  -9   0 75.7344 2.19626   1
   1   9   0 76.4120 1.98795   6
   2  -9   0 219.721 5.04649   1
  -2  -9   0 218.967 4.83331   2
   2   9   0 229.693 4.67825   6
   2   9   0 222.186 4.37403   5
   3  -9   0 31.4107 1.25259   1
  -3  -9   0 31.5515 1.17820   2
   3   9   0 31.7487 1.15345   6
   3   9   0 30.4074 0.96643   5
  -4  -9   0 372.581 7.62815   2
   4  -9   0 377.108 7.97649   1
   4   9   0 375.803 7.46681   6
   5  -9   0 92.3704 2.51088   1
  -5  -9   0 90.2673 2.36814   2
   5   9   0 91.0979 2.40465   6
  -6  -9   0 87.2996 2.29170   2
   6  -9   0 87.6083 2.48025   1
   6   9   0 85.8937 2.37652   6
   7  -9   0 10.3950 0.78663   1
   7   9   0 11.3614 0.80890   6
   0 -10   0 109.775 2.98463   1
   0  10   0 113.280 2.71965   6
   1 -10   0 729.853 14.9327   1
  -1 -10   0 721.403 14.2895   2
  -1 -10   0 713.952 14.9439   1
   1  10   0 768.069 13.8662   6
  -2 -10   0 15.6896 0.96828   1
   2 -10   0 14.7647 0.90539   1
  -2 -10   0 15.0897 0.84085   2
   2  10   0 15.4882 0.80755   6
   2  10   0 14.7881 0.71034   5
  -3 -10   0 251.850 5.42802   2
   3 -10   0 251.816 5.63633   1
   3  10   0 245.242 4.86875   5
   3  10   0 247.993 5.22432   6
   4 -10   0 10.0562 0.78275   1
  -4 -10   0 8.85031 0.67515   2
   4  10   0 8.32768 0.64201   6
  -5 -10   0 0.63044 0.30200   2
   5 -10   0 0.22604 0.30081   1
   5  10   0 0.33747 0.27650   6
   6 -10   0 0.52752 0.35248   1
  -6 -10   0 0.65035 0.31635   2
   6  10   0 0.69205 0.32522   6
   7 -10   0 38.0015 1.53613   1
   7  10   0 37.3470 1.50568   6
   0 -11   0 0.41890 0.36344   1
   0  11   0 0.59823 0.30843   6
  -1 -11   0 21.3569 1.14343   1
  -1 -11   0 24.1250 1.12228   2
   1 -11   0 21.5561 1.17820   1
   1  11   0 21.7969 1.02133   6
   2 -11   0 0.10439 0.36541   1
  -2 -11   0 -0.2796 0.22264   2
  -2 -11   0 -0.3019 0.34159   1
   2  11   0 0.24004 0.28955   6
  -3 -11   0 43.0067 1.56405   2
   3 -11   0 43.6976 1.63563   1
   3  11   0 42.6732 1.45702   6
  -4 -11   0 1.27981 0.38436   2
   4 -11   0 1.28347 0.43594   1
   4  11   0 1.23801 0.37354   6
   5 -11   0 1.85937 0.43180   1
  -5 -11   0 2.22488 0.45075   2
   5  11   0 1.91482 0.40551   6
  -6 -11   0 8.66944 0.73148   2
   6 -11   0 9.00048 0.81267   1
   6  11   0 9.10204 0.77959   6
   0 -12   0 66.3087 2.26850   1
   0 -12   0 67.2520 2.20885   2
   0  12   0 65.2756 1.97696   6
   1 -12   0 10.2587 0.89846   1
  -1 -12   0 9.64515 0.78453   2
  -1 -12   0 12.4812 0.99230   1
  -1  12   0 10.8800 0.83161   6
   1  12   0 11.6813 0.80926   6
   2 -12   0 17.6135 1.07176   1
  -2 -12   0 18.2174 1.16328   1
  -2 -12   0 17.6344 1.04041   2
   2  12   0 17.7611 0.95410   6
  -3 -12   0 0.94236 0.45561   1
  -3 -12   0 1.40882 0.42860   2
   3 -12   0 1.37670 0.47908   1
   3  12   0 1.04788 0.34077   6
   4 -12   0 5.29872 0.71641   1
  -4 -12   0 4.24341 0.61229   2
   4  12   0 4.04287 0.54188   6
   5 -12   0 0.08734 0.38148   1
  -5 -12   0 0.20093 0.29831   2
   5  12   0 0.41661 0.32470   6
   6 -12   0 1.06237 0.44014   1
  -6 -12   0 2.38076 0.48624   2
   6  12   0 1.42700 0.43091   6
   0 -13   0 1.13015 0.41081   2
   0 -13   0 0.62658 0.49019   1
   0  13   0 0.67024 0.38089   6
  -1 -13   0 0.19942 0.37010   2
  -1 -13   0 0.57421 0.46562   1
   1 -13   0 0.78706 0.44551   1
   1  13   0 0.23544 0.31451   6
  -1  13   0 0.34529 0.39203   6
  -2 -13   0 68.1808 2.37519   1
   2 -13   0 62.7427 2.24941   1
  -2 -13   0 64.8260 2.20461   2
   2  13   0 62.6595 1.99057   6
   3 -13   0 47.7024 1.87653   1
  -3 -13   0 43.4317 1.89093   1
  -3 -13   0 47.0205 1.80103   2
   3  13   0 48.8731 1.69725   6
  -4 -13   0 75.0310 2.41253   2
   4 -13   0 79.3462 2.50962   1
   4  13   0 76.4845 2.27929   6
   5 -13   0 23.9957 1.28471   1
  -5 -13   0 24.0987 1.23965   2
   5  13   0 24.1061 1.18612   6
   0 -14   0 0.02784 0.46171   1
   0 -14   0 0.31981 0.37450   2
   0  14   0 0.20409 0.37353   6
  -1 -14   0 52.9381 2.15124   1
   1 -14   0 51.4872 2.06898   2
  -1 -14   0 50.7418 1.99644   2
   1 -14   0 56.4774 2.15652   1
   1  14   0 53.3737 1.83337   6
  -1  14   0 51.4604 1.84027   6
  -2 -14   0 4.98212 0.71378   2
   2 -14   0 5.58980 0.78394   1
  -2 -14   0 5.85940 0.85307   1
  -2  14   0 6.23826 0.76637   6
   2  14   0 4.97472 0.65842   6
  -3 -14   0 2.17674 0.55979   2
  -3 -14   0 1.70111 0.56267   1
   3 -14   0 2.37921 0.60380   1
   3  14   0 1.67090 0.46985   6
   4 -14   0 0.28698 0.45264   1
  -4 -14   0 1.38252 0.56304   1
  -4 -14   0 0.92499 0.46095   2
   4  14   0 0.18530 0.35868   6
   0 -15   0 0.07407 0.49258   1
   0 -15   0 0.46840 0.42423   2
   0  15   0 0.15378 0.39136   6
   1 -15   0 5.67530 0.87162   1
   1 -15   0 6.43845 0.86699   2
  -1 -15   0 7.30007 0.92043   2
  -1 -15   0 8.68572 1.08181   1
   1  15   0 5.72082 0.73872   6
  -1  15   0 6.70287 0.76753   6
   2 -15   0 -0.1199 0.46653   1
  -2 -15   0 -0.2053 0.29605   2
  -2 -15   0 0.61309 0.49143   1
  -2  15   0 -0.5818 0.35044   6
   2  15   0 -0.5292 0.25342   6
  -3 -15   0 7.35590 1.03576   1
   3 -15   0 7.69000 0.96021   1
  -3 -15   0 6.32259 0.80798   2
   3  15   0 6.39569 0.76113   6
   0 -16   0 125.109 3.86089   1
   0 -16   0 130.507 3.76752   2
   0  16   0 122.109 3.36633   6
   9   0  -1 0.07621 0.36702   1
   8   0  -1 78.3177 2.35400   1
   7   0  -1 1.58278 0.38679   1
   6   0  -1 36.3122 1.23298   1
  -6   0   1 36.9102 0.98188   2
   6   0  -1 37.7440 1.13316   3
  -5   0   1 0.10203 0.09621   2
   5   0  -1 -0.0929 0.12992   1
  -4   0   1 1085.13 20.2543   2
  -4   0   1 1077.92 22.8338   4
   4   0  -1 1030.88 21.7828   1
   3   0  -1 -1.1163 0.06275   3
  -3   0   1 -0.9788 0.06133   4
  -3   0   1 -1.0991 0.04616   2
   3   0  -1 -1.2138 0.07253   1
  -2   0   1 4748.96 100.116   4
   2   0  -1 4431.18 86.8720   2
   2   0  -1 4341.74 98.3439   1
  -2   0   1 4494.81 86.8087   2
   2   0  -1 4599.80 106.245   3
   1   0  -1 -9.3476 0.02475   1
   1   0  -1 -9.0805 0.05095   3
  -1   0   1 -9.2924 0.02810   5
  -1   0   1 -9.3588 0.02657   1
   0   0  -1 52.0458 1.29912   3
  -1   0  -1 -0.2719 0.03341   1
  -1   0  -1 -0.0785 0.05406   2
   1   0   1 -0.2435 0.03187   6
   1   0   1 -0.2810 0.03632   4
  -1   0  -1 -0.2093 0.03586   6
  -1   0  -1 -0.2713 0.03790   4
  -2   0  -1 935.430 18.1419   6
  -2   0  -1 971.385 18.5748   2
   2   0   1 987.133 20.8471   4
  -2   0  -1 972.571 20.6784   4
   2   0   1 948.546 18.1472   6
   2   0   1 966.387 19.5837   1
  -3   0  -1 -0.9282 0.10083   2
  -3   0  -1 -0.8622 0.10016   4
   3   0   1 -0.4947 0.11227   6
   3   0   1 -0.7853 0.12061   4
   3   0   1 -0.8756 0.12141   1
  -4   0  -1 176.112 3.49808   2
   4   0   1 176.140 3.73444   1
   4   0   1 168.031 3.46260   6
   4   0   1 170.622 3.95796   4
   5   0   1 -0.3263 0.14836   1
   5   0   1 0.02972 0.16038   4
  -5   0  -1 0.03533 0.14164   2
   6   0   1 106.782 2.69310   1
   6   0   1 108.999 2.85166   4
  -6   0  -1 104.537 2.41857   2
  -7   0  -1 -0.3393 0.15155   2
   7   0   1 -0.2684 0.21956   1
   8   0   1 79.0782 2.41295   1
   9  -1  -1 5.32360 0.69228   1
   9   1  -1 6.08683 0.75136   1
   8  -1  -1 41.0188 1.52568   1
   8   1  -1 36.4391 1.48883   1
   7  -1  -1 13.2204 0.77833   1
   7   1  -1 16.1258 0.86994   1
  -6  -1   1 85.5677 2.15291   4
   6  -1  -1 84.5681 2.19809   4
  -6  -1   1 84.0641 1.87107   2
   6  -1  -1 87.0545 2.15808   3
   6  -1  -1 86.3550 2.21665   1
  -6   1   1 84.5560 1.91001   2
   6   1  -1 85.4156 2.26264   1
   5  -1  -1 121.319 2.55141   1
   5  -1  -1 101.232 2.49214   4
  -5  -1   1 104.425 2.17943   2
  -5   1   1 102.452 2.20520   2
   5   1  -1 99.1836 2.50969   1
  -4  -1   1 27.7268 0.68251   2
   4  -1  -1 26.9345 0.84671   1
  -4  -1   1 26.5638 0.81764   4
   4  -1  -1 27.0538 0.79339   4
   4   1  -1 27.7888 0.82552   6
  -4   1   1 27.1507 0.69907   2
   4   1  -1 26.3100 0.87799   1
  -3  -1   1 420.502 8.80013   4
   3  -1  -1 409.473 8.15245   1
   3  -1  -1 407.948 8.99868   3
   3  -1  -1 409.956 8.50860   4
  -3  -1   1 409.386 7.85228   2
   3   1  -1 421.723 8.19213   1
   3   1  -1 417.587 8.86897   3
  -3   1   1 399.477 7.74930   2
   2  -1  -1 76.2686 1.66972   1
   2  -1  -1 82.0454 1.65797   4
   2  -1  -1 76.7400 1.50726   2
  -2  -1   1 79.7084 1.58508   6
  -2  -1   1 77.9569 1.51044   2
  -2   1   1 79.7240 1.53355   2
   2   1  -1 75.5232 1.68964   1
   2   1  -1 76.5934 1.81174   3
   2   1  -1 76.4678 1.52816   2
   1  -1  -1 901.552 18.0003   1
  -1  -1   1 938.873 17.9708   1
  -1  -1   1 908.658 20.5344   6
  -1   1   1 890.187 16.2195   5
   1   1  -1 933.943 18.0622   1
   1   1  -1 864.119 19.7539   3
   1   1  -1 889.451 16.6706   6
   0  -1   1 339.178 6.73098   1
   0  -1  -1 322.835 7.14726   4
   0   1   1 343.056 7.58400   4
   0   1  -1 339.737 6.65233   1
  -1  -1  -1 255.243 4.94829   1
   1  -1   1 245.295 4.89594   1
  -1   1  -1 241.626 5.06842   6
  -1   1  -1 243.773 4.99201   1
   1   1   1 244.367 4.67518   6
  -1   1  -1 248.047 4.63825   2
   1   1   1 254.179 4.99242   1
   1   1   1 238.165 5.19059   4
   2  -1   1 16.6608 0.54194   4
   2  -1   1 17.2438 0.50590   1
  -2  -1  -1 17.6457 0.57130   4
  -2  -1  -1 17.1695 0.48856   2
   2   1   1 17.0183 0.59193   4
   2   1   1 17.3502 0.53568   1
  -2   1  -1 17.2887 0.49969   2
   2   1   1 17.2620 0.49533   6
  -2   1  -1 17.2152 0.46312   6
   3  -1   1 1592.47 32.8936   1
   3  -1   1 1677.63 34.8442   3
   3  -1   1 1648.78 35.0042   4
  -3  -1  -1 1667.16 31.5334   2
  -3  -1  -1 1653.30 35.0620   4
   3   1   1 1637.75 30.8071   6
   3   1   1 1543.31 32.6081   1
   3   1   1 1661.46 35.2474   4
  -3   1  -1 1660.01 31.4124   2
  -4  -1  -1 13.9122 0.51169   2
  -4  -1  -1 13.6836 0.58810   4
   4  -1   1 12.6527 0.55134   1
   4  -1   1 14.0398 0.59992   4
   4   1   1 13.3939 0.54394   6
   4   1   1 13.6159 0.63972   4
   4   1   1 13.7642 0.59967   1
  -4   1  -1 13.6263 0.52284   2
   5  -1   1 47.2052 1.37613   1
  -5  -1  -1 46.5705 1.40403   4
   5  -1   1 47.7970 1.44269   4
  -5  -1  -1 48.5056 1.24712   2
   5   1   1 46.8679 1.41911   1
  -5   1  -1 49.3699 1.27296   2
   5   1   1 48.1722 1.30239   6
   5   1   1 47.4507 1.51912   4
   6  -1   1 19.6938 0.86925   1
   6  -1   1 19.6508 0.91025   4
  -6  -1  -1 22.6908 0.78752   2
  -6   1  -1 19.8821 0.77332   2
   6   1   1 19.3066 0.91909   1
   7  -1   1 0.75247 0.31180   1
   7  -1   1 1.02328 0.32254   4
  -7  -1  -1 0.78013 0.25153   2
   7   1   1 0.90270 0.35749   1
  -7   1  -1 1.32335 0.28859   2
   8  -1   1 11.9117 0.89199   1
   8   1   1 10.4863 0.88543   1
   9  -2  -1 -0.0842 0.30768   1
   9   2  -1 0.46575 0.41560   1
   8  -2  -1 0.34100 0.32720   1
   8   2  -1 0.88048 0.42816   1
  -7  -2   1 0.30463 0.21657   4
   7  -2  -1 0.29153 0.23172   1
   7   2  -1 0.50350 0.32024   1
  -6  -2   1 -0.0656 0.12111   2
   6  -2  -1 -0.1138 0.13767   3
  -6  -2   1 0.09718 0.15920   4
   6  -2  -1 -0.0176 0.16882   1
   6  -2  -1 -0.1017 0.13527   4
   6   2  -1 -0.1453 0.18727   1
  -6   2   1 -0.0616 0.13742   2
   6   2  -1 0.15797 0.18267   6
   5  -2  -1 69.1459 1.79506   1
   5  -2  -1 68.0012 1.73364   4
  -5  -2   1 70.6512 1.54596   2
   5   2  -1 72.1731 1.89455   1
  -5   2   1 70.9938 1.61503   2
  -4  -2   1 0.59477 0.11971   2
   4  -2  -1 0.46063 0.16178   1
   4  -2  -1 0.64719 0.13563   4
  -4  -2   1 0.43901 0.16926   4
   4   2  -1 0.51652 0.20229   1
  -4   2   1 0.52711 0.13834   2
   3  -2  -1 149.842 3.17016   4
  -3  -2   1 147.308 2.88904   2
   3  -2  -1 148.869 3.14053   1
  -3   2   1 150.908 2.94675   2
   3   2  -1 147.062 3.19784   1
  -2  -2   1 -0.1132 0.13977   2
   2  -2  -1 -0.3637 0.15842   1
   1  -2  -1 3216.03 76.5730   1
  -1  -2   1 3270.71 69.0572   6
  -1   2   1 3496.41 58.3639   5
  -1   2   1 3409.08 64.7934   1
   1   2  -1 3159.64 64.2878   6
   0  -2   1 4.39197 0.21714   1
   0  -2  -1 4.54713 0.22554   1
   0   2  -1 4.49477 0.21463   1
  -1  -2  -1 811.654 15.2068   6
  -1  -2  -1 811.227 15.9586   2
   1  -2   1 808.962 16.2779   1
   1   2   1 822.512 15.7491   6
  -1   2  -1 814.858 15.9501   2
  -1   2  -1 824.529 16.6710   1
   2  -2   1 6.39170 0.30163   1
  -2  -2  -1 6.42699 0.29748   2
  -2  -2  -1 6.68804 0.36413   4
  -2   2  -1 6.18017 0.30054   2
   2   2   1 6.40326 0.31292   6
  -3  -2  -1 23.9555 0.69365   2
   3  -2   1 22.7389 0.72087   1
  -3  -2  -1 23.7075 0.81458   4
   3  -2   1 23.6775 0.76542   4
   3   2   1 21.4507 0.77420   1
  -3   2  -1 23.8385 0.71568   2
   3   2   1 23.7284 0.72782   6
  -4  -2  -1 0.28440 0.13211   2
  -4  -2  -1 -0.1147 0.12188   4
   4  -2   1 -0.2714 0.10835   4
   4  -2   1 -0.0547 0.13332   1
  -4   2  -1 -0.0870 0.11470   2
   4   2   1 -0.0201 0.12754   6
   4   2   1 0.01871 0.15888   1
   5  -2   1 99.2641 2.41984   1
  -5  -2  -1 102.878 2.25060   2
  -5  -2  -1 100.512 2.54899   4
   5  -2   1 101.297 2.31063   3
   5  -2   1 102.034 2.53324   4
   5   2   1 99.6057 2.29882   6
   5   2   1 100.265 2.53111   1
  -5   2  -1 100.386 2.29217   2
   6  -2   1 1.40302 0.31435   4
   6  -2   1 1.43936 0.32672   1
  -6  -2  -1 1.95200 0.34679   4
  -6  -2  -1 1.71737 0.28076   2
  -6   2  -1 1.69815 0.29689   2
   6   2   1 1.89165 0.40410   1
   6   2   1 1.41361 0.31684   6
  -7  -2  -1 6.84795 0.50218   2
   7  -2   1 5.87929 0.60234   1
  -7   2  -1 7.58274 0.56277   2
   7   2   1 5.97220 0.66635   1
   8  -2   1 3.73951 0.57223   1
   8   2   1 3.59179 0.63674   1
   9  -3  -1 1.12663 0.42455   1
   9   3  -1 1.98743 0.55993   1
   8  -3  -1 7.68021 0.70912   1
   8   3  -1 7.65252 0.80260   1
  -7  -3   1 33.4946 1.18727   4
   7  -3  -1 33.4921 1.25066   1
   7   3  -1 32.0177 1.18213   6
   7   3  -1 34.2977 1.38003   1
   6  -3  -1 43.6788 1.34555   3
   6  -3  -1 48.8365 1.32523   4
  -6  -3   1 45.0856 1.15586   2
   6  -3  -1 46.1470 1.41639   1
  -6  -3   1 44.7356 1.40405   4
   6   3  -1 45.4722 1.53353   1
   6   3  -1 43.6804 1.34193   6
  -6   3   1 45.0608 1.26395   2
  -5  -3   1 53.6236 1.55667   4
   5  -3  -1 55.2585 1.46975   3
  -5  -3   1 53.9218 1.27142   2
   5  -3  -1 55.3568 1.40467   4
   5  -3  -1 55.2042 1.51271   1
  -5   3   1 53.5010 1.37310   2
   5   3  -1 51.9059 1.58789   1
  -4  -3   1 437.731 8.18003   2
  -4  -3   1 444.669 9.28463   4
   4  -3  -1 438.363 9.03532   4
   4  -3  -1 425.158 8.70380   1
   4   3  -1 419.934 8.81347   1
  -4   3   1 439.407 8.27699   2
   3  -3  -1 0.92191 0.17158   1
  -3  -3   1 0.73333 0.13691   2
   3   3  -1 0.67663 0.13596   6
   2  -3  -1 299.668 6.13297   1
  -2  -3   1 311.721 5.83203   2
   1  -3  -1 890.551 18.7481   1
  -1  -3   1 921.432 17.3365   6
   1   3  -1 949.382 17.5784   6
  -1   3   1 961.780 17.0410   5
   0  -3  -1 88.5272 1.98097   1
   0  -3   1 90.1303 1.96876   1
   0   3   1 92.7572 1.78829   5
   1  -3   1 18.7859 0.59843   1
  -1  -3  -1 19.8775 0.59157   2
  -1   3  -1 19.9560 0.60437   2
  -2  -3  -1 550.895 10.3253   2
   2  -3   1 557.196 11.0463   1
  -2  -3  -1 571.217 11.5724   4
   2   3   1 547.026 10.4170   6
  -2   3  -1 526.759 10.3437   2
   3  -3   1 147.631 3.18522   1
  -3  -3  -1 147.366 3.47750   4
  -3  -3  -1 149.018 3.03908   2
  -3   3  -1 147.826 3.09779   2
   3   3   1 151.823 3.05271   6
   4  -3   1 353.643 7.51231   4
  -4  -3  -1 352.418 6.76222   2
  -4  -3  -1 354.587 7.62852   4
   4  -3   1 343.366 7.12188   1
   4   3   1 347.263 6.72311   6
  -4   3  -1 351.867 6.84776   2
   5  -3   1 83.5248 2.14408   4
  -5  -3  -1 82.3260 1.91303   2
   5  -3   1 83.6719 2.08097   1
  -5  -3  -1 83.1668 2.22074   4
   5   3   1 81.6931 1.99336   6
   5   3   1 80.4582 2.19724   1
  -5   3  -1 82.2518 2.00291   2
  -6  -3  -1 69.5434 2.04272   4
  -6  -3  -1 67.7886 1.73541   2
   6  -3   1 69.6146 1.97668   4
   6  -3   1 69.6100 1.93540   1
  -6   3  -1 68.8040 1.84162   2
   6   3   1 71.5004 1.87564   6
   6   3   1 70.8856 2.08585   1
  -7  -3  -1 34.8461 1.12873   2
   7  -3   1 35.2753 1.31692   1
   7   3   1 36.9110 1.46937   1
  -7   3  -1 35.7716 1.25231   2
   7   3   1 34.9467 1.25675   6
   8  -3   1 0.09451 0.37356   1
   9  -4  -1 -0.3085 0.30155   1
   8  -4  -1 36.1339 1.41938   1
   7  -4  -1 -0.0639 0.25112   1
   7   4  -1 -0.0488 0.23785   6
  -6  -4   1 1.30769 0.29224   4
  -6  -4   1 1.46002 0.22573   2
   6  -4  -1 1.85142 0.32312   1
   6   4  -1 1.00033 0.26034   6
  -6   4   1 1.20661 0.26374   2
  -5  -4   1 6.20968 0.48451   4
  -5  -4   1 6.20698 0.35581   2
   5  -4  -1 6.06335 0.35424   4
   4  -4  -1 699.076 14.2138   1
  -4  -4   1 732.308 13.4636   2
   4   4  -1 729.420 13.3164   6
   3  -4  -1 3.81609 0.31776   1
  -3  -4   1 3.50628 0.27459   2
   3   4  -1 3.35584 0.29478   6
  -2  -4   1 4280.96 76.2865   2
   2  -4  -1 3708.72 79.4935   1
   2   4  -1 4180.76 77.4188   5
   1  -4  -1 11.5726 0.54583   1
  -1   4   1 11.9946 0.49910   5
   1   4  -1 11.4637 0.43555   6
   0  -4   1 8999.81 200.235   1
   0  -4  -1 8804.84 201.368   1
   0   4   1 9999.99 180.900   5
   1  -4   1 5.32238 0.35063   1
  -1  -4  -1 5.19182 0.31353   2
   2  -4   1 399.299 8.16783   1
  -2  -4  -1 421.622 7.84168   2
  -2   4  -1 404.494 7.87258   2
   2   4   1 411.149 7.71106   6
  -3  -4  -1 0.54637 0.20857   4
   3  -4   1 1.20674 0.21686   1
  -3  -4  -1 0.73087 0.17905   2
   3   4   1 0.86009 0.19878   6
  -3   4  -1 0.63245 0.18187   2
  -4  -4  -1 4.39163 0.42326   4
  -4  -4  -1 4.53609 0.35805   2
   4  -4   1 4.29442 0.37631   1
  -4   4  -1 4.95555 0.40167   2
   4   4   1 4.36281 0.38400   6
  -5  -4  -1 0.05556 0.19383   4
  -5  -4  -1 0.06211 0.15903   2
   5  -4   1 0.24859 0.19754   1
   5  -4   1 0.10343 0.16000   4
  -5   4  -1 0.13026 0.17825   2
   5   4   1 0.06501 0.18711   6
  -6  -4  -1 457.271 8.87665   2
   6  -4   1 461.736 9.89728   4
   6  -4   1 460.071 9.43178   1
   6   4   1 452.116 8.89085   6
  -6   4  -1 459.008 9.05706   2
  -7  -4  -1 1.11818 0.29187   2
   7  -4   1 1.22354 0.38176   1
  -7   4  -1 0.88523 0.30086   2
   7   4   1 0.85519 0.30929   6
   8  -4   1 211.088 4.99488   1
   8   4   1 215.328 4.74729   6
   8  -5  -1 23.5318 1.15833   1
   8   5  -1 24.5595 1.13867   6
   7  -5  -1 47.8132 1.58412   1
   7   5  -1 48.8815 1.53795   6
  -6  -5   1 118.952 3.08068   4
  -6  -5   1 118.809 2.57895   2
   6  -5  -1 113.910 2.87907   1
   6   5  -1 118.030 2.77055   6
  -5  -5   1 124.611 2.66031   2
  -5  -5   1 119.914 3.14099   4
   5  -5  -1 124.882 2.93267   1
   4  -5  -1 624.310 12.4764   1
  -4  -5   1 632.183 11.8215   2
   4   5  -1 620.080 11.6611   6
  -3  -5   1 6.46276 0.38676   2
   3  -5  -1 5.90271 0.42139   1
   3   5  -1 6.74879 0.26922   5
   3   5  -1 6.30778 0.37919   6
   2  -5  -1 122.886 2.75404   1
  -2  -5   1 121.112 2.61905   2
   2   5  -1 121.848 2.28748   5
   2   5  -1 116.117 2.49851   6
   1  -5  -1 190.407 4.07785   1
   0  -5   1 3.04718 0.33129   1
   0   5  -1 2.48994 0.24860   6
   0   5   1 2.73582 0.26917   5
  -1  -5  -1 71.2419 1.72735   2
   1  -5   1 72.5338 1.78786   1
   1   5   1 74.0802 1.57273   5
  -2  -5  -1 787.101 14.7649   2
   2  -5   1 784.335 15.4408   1
  -3  -5  -1 0.30844 0.18719   4
  -3  -5  -1 0.39234 0.16674   2
   3  -5   1 1.36928 0.24027   1
   3   5   1 0.64899 0.19790   6
  -3   5  -1 0.02994 0.15388   2
   4  -5   1 472.099 9.69132   1
  -4  -5  -1 479.669 10.4211   4
  -4  -5  -1 493.805 9.25818   2
  -4   5  -1 468.682 9.37469   2
   4   5   1 488.565 9.16452   6
  -5  -5  -1 88.0787 2.52357   4
   5  -5   1 92.5907 2.33237   1
  -5  -5  -1 91.8170 2.17816   2
   5   5   1 97.5680 2.29553   6
  -5   5  -1 95.0456 2.35389   2
   6  -5   1 106.786 2.68465   1
  -6  -5  -1 104.368 2.45694   2
   6  -5   1 105.481 2.71018   4
  -6   5  -1 104.812 2.65982   2
   6   5   1 105.051 2.58686   6
   7  -5   1 33.5169 1.29753   1
  -7  -5  -1 31.4054 1.11163   2
  -7   5  -1 28.8425 1.24299   2
   7   5   1 31.9883 1.25553   6
   8  -5   1 0.84033 0.39952   1
   8   5   1 0.41161 0.38886   6
   8  -6  -1 3.06654 0.54745   1
   8   6  -1 2.60150 0.48723   6
   7  -6  -1 24.9521 1.14055   1
   7   6  -1 26.6868 1.12370   6
  -6  -6   1 0.88386 0.23403   2
   6  -6  -1 1.07503 0.33432   1
   6   6  -1 1.06248 0.31018   6
  -5  -6   1 1.65006 0.35635   4
  -5  -6   1 2.02634 0.28778   2
   5  -6  -1 1.95397 0.33706   1
   5   6  -1 1.48828 0.31274   6
   4  -6  -1 20.3402 0.85291   1
  -4  -6   1 22.5863 0.80592   2
   4   6  -1 22.5975 0.84181   6
  -3  -6   1 232.905 4.69870   2
   3  -6  -1 226.555 4.92028   1
   3   6  -1 226.811 4.18772   5
   3   6  -1 229.935 4.56914   6
  -2  -6   1 29.4089 0.96381   2
   2  -6  -1 28.2082 1.00477   1
   2   6  -1 29.2416 0.75799   5
   2   6  -1 30.5834 0.90663   6
   1  -6  -1 43.5265 1.31351   1
   1   6  -1 44.6796 1.15785   6
   0  -6   1 46.1219 1.33778   1
   0  -6  -1 46.2429 1.35176   1
   0   6   1 46.1914 1.18959   5
  -1  -6  -1 51.1779 1.41279   2
   1  -6   1 53.2609 1.47414   1
   1   6   1 53.2201 1.28088   5
   1   6   1 53.5560 1.38674   6
   2  -6   1 4.23079 0.38954   1
  -2  -6  -1 4.51797 0.35995   2
  -3  -6  -1 0.24195 0.16484   2
   3  -6   1 0.32696 0.20146   1
  -4  -6  -1 0.30013 0.22302   4
   4  -6   1 0.29272 0.21656   1
  -4  -6  -1 0.43684 0.20664   2
  -4   6  -1 0.25454 0.21510   2
   5  -6   1 30.7160 1.11762   1
  -5  -6  -1 31.9367 1.05863   2
  -5   6  -1 31.2555 1.18199   2
   5   6   1 30.3473 1.11258   6
   6  -6   1 6.55923 0.52698   4
   6  -6   1 5.88487 0.57420   1
  -6  -6  -1 4.59684 0.45626   2
  -6   6  -1 5.42721 0.61711   2
   6   6   1 6.28853 0.59032   6
   7  -6   1 159.850 3.83476   1
  -7  -6  -1 155.820 3.51343   2
  -7   6  -1 154.147 3.78516   2
   7   6   1 160.410 3.71360   6
   8  -6   1 5.89188 0.68047   1
   8   6   1 4.42769 0.60462   6
   8  -7  -1 25.5668 1.23202   1
   8   7  -1 23.9645 1.16225   6
   7  -7  -1 16.1616 0.93320   1
   7   7  -1 14.2475 0.86413   6
  -6  -7   1 46.5602 1.35275   2
   6  -7  -1 46.0789 1.53654   1
   6   7  -1 43.7631 1.45699   6
  -5  -7   1 44.0585 1.30379   2
   5  -7  -1 42.8406 1.42857   1
   5   7  -1 44.5877 1.37045   6
   4  -7  -1 1.65777 0.33453   1
  -4  -7   1 2.38267 0.33626   2
   4   7  -1 1.41935 0.26864   6
   3  -7  -1 55.0754 1.61875   1
  -3  -7   1 55.8389 1.54508   2
   3   7  -1 54.9580 1.46698   6
   3   7  -1 54.8653 1.24907   5
  -2  -7   1 48.0751 1.40599   2
   2  -7  -1 46.8704 1.46336   1
   2   7  -1 49.1558 1.30988   6
   2   7  -1 49.4781 1.16728   5
  -1  -7   1 423.530 8.71018   1
   1  -7  -1 421.293 8.72152   1
   1   7  -1 426.348 8.03123   6
   0  -7   1 218.504 4.76988   1
   0  -7  -1 220.039 4.63643   2
   0   7  -1 221.246 4.35909   6
   0   7   1 213.595 4.25768   5
   0   7   1 217.362 4.44686   6
  -1  -7  -1 143.439 3.18234   2
   1  -7   1 141.139 3.29416   1
   1   7   1 139.489 2.90312   5
   1   7   1 143.197 3.07732   6
  -2  -7  -1 30.5588 1.04546   2
   2  -7   1 32.5674 1.10569   1
   2   7   1 29.3434 1.01001   6
   2   7   1 30.5972 0.90616   5
   3  -7   1 465.608 9.57793   1
  -3  -7  -1 472.684 9.18507   2
   4  -7   1 12.1558 0.67893   1
  -4  -7  -1 12.2283 0.64570   2
  -5  -7  -1 10.0824 0.61859   2
   5  -7   1 9.68591 0.65924   1
   5   7   1 11.4045 0.70131   6
  -6  -7  -1 3.61617 0.44978   2
   6  -7   1 3.80586 0.50590   1
   6   7   1 3.68709 0.50245   6
   7  -7   1 1.61201 0.43340   1
  -7  -7  -1 1.43566 0.34787   2
   7   7   1 1.39985 0.43942   6
   8  -7   1 1.49367 0.46975   1
   8   7   1 3.05869 0.55216   6
   8  -8  -1 15.8269 1.03778   1
   8   8  -1 16.4100 1.00825   6
   7  -8  -1 -0.6064 0.25072   1
   7   8  -1 -0.0764 0.27118   6
  -6  -8   1 10.7139 0.64209   2
   6  -8  -1 10.2673 0.75990   1
   6   8  -1 9.30357 0.67490   6
   5  -8  -1 18.8493 0.93613   1
  -5  -8   1 19.1798 0.83764   2
   5   8  -1 19.5222 0.89472   6
  -4  -8   1 204.167 4.41812   2
   4  -8  -1 205.620 4.63962   1
   4   8  -1 204.813 4.31578   6
  -3  -8   1 45.3971 1.42795   2
   3  -8  -1 46.0757 1.50794   1
   3   8  -1 46.6954 1.35772   6
   3   8  -1 46.7518 1.14845   5
   2  -8  -1 700.747 14.1995   1
  -2  -8   1 695.645 13.5645   2
   2   8  -1 718.433 13.1493   6
   1  -8  -1 135.128 3.32155   1
  -1  -8   1 138.736 3.32989   1
   1   8  -1 137.910 2.98409   6
   0  -8  -1 13.9971 0.84381   1
   0  -8   1 11.3877 0.75504   1
   0   8   1 13.0362 0.69742   5
   0   8   1 14.1901 0.78415   6
   0   8  -1 14.7335 0.71040   6
  -1  -8  -1 18.1874 0.88364   1
  -1  -8  -1 17.7889 0.80858   2
   1  -8   1 17.5261 0.88535   1
   1   8   1 18.3753 0.72408   5
   1   8   1 17.1343 0.79874   6
   2  -8   1 198.654 4.49275   1
  -2  -8  -1 196.060 4.30937   2
   2   8   1 198.064 3.94845   5
   2   8   1 204.098 4.22135   6
   3  -8   1 0.23767 0.27495   1
  -3  -8  -1 0.20878 0.20794   2
   3   8   1 0.09813 0.19004   5
   4  -8   1 28.6998 1.12017   1
  -4  -8  -1 27.5899 1.05159   2
   4   8   1 29.2248 1.10464   6
  -5  -8  -1 1.15734 0.31039   2
   5  -8   1 0.82230 0.32715   1
   5   8   1 0.52994 0.28614   6
   6  -8   1 21.3930 1.02892   1
  -6  -8  -1 22.2046 0.95961   2
   6   8   1 22.8671 1.06574   6
   7  -8   1 0.07319 0.31593   1
  -7  -8  -1 -0.3308 0.22319   2
   7   8   1 -0.3208 0.29014   6
   7  -9  -1 15.7046 0.96371   1
   7   9  -1 15.8102 0.94133   6
  -6  -9   1 113.711 2.79332   2
   6  -9  -1 115.373 3.04157   1
   6   9  -1 115.009 2.88484   6
   5  -9  -1 39.9190 1.43331   1
  -5  -9   1 37.5105 1.30843   2
   5   9  -1 38.0359 1.32891   6
  -4  -9   1 27.5917 1.11458   2
   4  -9  -1 27.3704 1.18320   1
   4   9  -1 28.0644 1.07014   6
  -3  -9   1 45.6166 1.50236   2
   3   9  -1 46.9473 1.21733   5
   3   9  -1 47.1609 1.41938   6
  -2  -9   1 3.29543 0.47865   2
   2  -9  -1 2.66448 0.46549   1
   2   9  -1 4.46202 0.46138   6
   1  -9  -1 63.9264 1.94462   1
  -1  -9   1 60.7391 1.91444   1
   1   9  -1 63.7521 1.69370   6
   0  -9   1 208.170 4.85174   1
   0  -9  -1 217.905 4.89395   1
   0   9   1 207.602 4.49882   6
   0   9  -1 218.471 4.42147   6
   1  -9   1 77.5949 2.21791   1
  -1  -9  -1 79.2271 2.25153   1
   1   9   1 76.9377 2.02995   6
   1   9   1 76.7426 1.91237   5
  -2  -9  -1 190.316 4.34420   2
   2  -9   1 193.430 4.52976   1
   2   9   1 200.134 3.99572   5
   2   9   1 203.846 4.25942   6
  -3  -9  -1 261.667 5.66727   2
   3  -9   1 272.534 5.90544   1
   3   9   1 273.924 5.56875   6
   3   9   1 265.095 5.19869   5
   4  -9   1 145.220 3.51565   1
  -4  -9  -1 142.988 3.37819   2
   4   9   1 142.135 3.05192   5
   4   9   1 145.792 3.35586   6
  -5  -9  -1 40.3875 1.37206   2
   5  -9   1 39.9286 1.43940   1
   5   9   1 37.3167 1.36894   6
  -6  -9  -1 17.7771 0.91760   2
   6  -9   1 17.5802 0.97918   1
   6   9   1 18.2764 0.98475   6
  -7  -9  -1 0.79414 0.35115   2
   7  -9   1 0.80550 0.37365   1
   7   9   1 1.21573 0.42058   6
   7 -10  -1 3.97218 0.58920   1
   7  10  -1 3.81294 0.55986   6
   6 -10  -1 -0.0728 0.32680   1
  -6 -10   1 0.45019 0.28126   2
   6  10  -1 0.13577 0.27197   6
  -5 -10   1 41.8291 1.44947   2
   5 -10  -1 40.4842 1.50823   1
   5  10  -1 39.0929 1.41755   6
   4 -10  -1 0.90880 0.38372   1
  -4 -10   1 1.40763 0.36173   2
   4  10  -1 0.78062 0.29478   6
   3 -10  -1 182.686 4.36724   1
  -3 -10   1 182.283 4.21172   2
   3  10  -1 184.721 3.99457   6
   2 -10  -1 12.5968 0.89212   1
  -2 -10   1 11.1888 0.74987   2
  -2 -10   1 11.0307 0.85701   1
   2  10  -1 13.1702 0.71392   6
   1 -10  -1 766.237 15.6133   1
  -1 -10   1 758.172 15.6120   1
   1  10  -1 779.838 14.4011   6
   0 -10   1 0.54311 0.43587   1
   0 -10  -1 0.99332 0.43062   1
   0  10  -1 0.51090 0.29911   6
   0  10   1 0.95091 0.39332   6
  -1 -10  -1 219.404 5.26775   1
   1 -10   1 234.152 5.28063   1
  -1 -10  -1 226.993 5.25582   2
   1  10   1 234.724 4.88684   6
   1  10   1 229.036 4.64513   5
  -2 -10  -1 10.0201 0.70396   2
   2 -10   1 13.7278 0.87407   1
  -2 -10  -1 11.7021 0.85272   1
   2  10   1 12.3030 0.78188   6
   2  10   1 12.1585 0.66219   5
   3 -10   1 0.46798 0.33165   1
  -3 -10  -1 0.40172 0.29589   2
   3  10   1 0.34029 0.30820   6
   3  10   1 0.38574 0.23528   5
   4 -10   1 1.57399 0.41909   1
  -4 -10  -1 1.78695 0.38925   2
   4  10   1 1.24227 0.37491   6
  -5 -10  -1 43.3312 1.50333   2
   5 -10   1 41.9950 1.54214   1
   5  10   1 42.6079 1.52544   6
  -6 -10  -1 3.68721 0.53101   2
   6 -10   1 3.26526 0.56182   1
   6  10   1 3.34599 0.54640   6
   6 -11  -1 3.64339 0.59883   1
  -6 -11   1 3.21369 0.50012   2
   6  11  -1 3.35911 0.51924   6
  -5 -11   1 3.22170 0.47949   2
   5 -11  -1 2.32124 0.47712   1
   5  11  -1 2.62311 0.44208   6
  -4 -11   1 10.7491 0.76915   2
   4 -11  -1 10.2118 0.83517   1
   4  11  -1 9.79658 0.68618   6
   3 -11  -1 0.36077 0.34867   1
  -3 -11   1 0.19456 0.28288   2
   3  11  -1 0.27178 0.26152   6
   2 -11  -1 10.0094 0.85128   1
  -2 -11   1 10.7779 0.78109   2
  -2 -11   1 10.3804 0.83546   1
   2  11  -1 9.70020 0.68775   6
   1 -11  -1 65.9102 2.14225   1
   1 -11  -1 64.0047 2.03818   2
  -1 -11   1 63.4787 2.10423   1
  -1 -11   1 66.8869 2.08131   2
   1  11  -1 62.8059 1.82360   6
   0 -11   1 10.2637 0.88267   1
   0 -11  -1 9.92228 0.86501   1
   0 -11  -1 9.13807 0.71191   2
   0  11   1 9.88653 0.73418   6
   0  11  -1 8.91590 0.68567   6
  -1 -11  -1 9.29252 0.80348   1
   1 -11   1 10.2044 0.85622   1
  -1 -11  -1 9.50265 0.74347   2
   1  11   1 8.83026 0.73515   6
   1  11   1 9.68832 0.64027   5
  -1  11  -1 8.71164 0.69327   6
  -2 -11  -1 1.86073 0.42612   2
   2 -11   1 1.28197 0.41977   1
  -2 -11  -1 1.39545 0.43781   1
   2  11   1 1.17644 0.34103   6
   2  11   1 1.14305 0.30888   5
   3 -11   1 10.3060 0.81851   1
  -3 -11  -1 8.48536 0.75080   2
   3  11   1 9.64531 0.75202   6
  -4 -11  -1 8.95157 0.73170   2
   4 -11   1 9.25708 0.79063   1
   4  11   1 8.77454 0.73351   6
  -5 -11  -1 8.55665 0.73017   2
   5 -11   1 9.65637 0.79936   1
   5  11   1 9.72555 0.75055   6
  -6 -11  -1 10.3880 0.78740   2
   6 -11   1 11.7000 0.88503   1
   6  11   1 10.5334 0.85435   6
   6 -12  -1 3.69174 0.60725   1
  -6 -12   1 4.60556 0.60197   2
   6  12  -1 4.13032 0.58421   6
  -5 -12   1 2.59812 0.49208   2
   5 -12  -1 2.27342 0.53613   1
   5  12  -1 2.18574 0.46142   6
   4 -12  -1 45.9022 1.74851   1
  -4 -12   1 48.5296 1.73734   2
   4  12  -1 46.4997 1.57450   6
  -3 -12   1 0.37092 0.32724   2
   3 -12  -1 0.42202 0.41345   1
  -3 -12   1 0.68746 0.44524   1
   3  12  -1 0.78504 0.34037   6
   2 -12  -1 83.9265 2.57297   1
  -2 -12   1 80.7452 2.58751   1
   2  12  -1 81.1112 2.23164   6
  -1 -12   1 0.66977 0.47140   1
  -1 -12   1 0.35023 0.30621   2
   1 -12  -1 0.54474 0.33030   2
   1 -12  -1 -0.3741 0.40778   1
  -1  12   1 0.32219 0.35342   6
   1  12  -1 0.72867 0.32388   6
   0 -12  -1 348.758 7.43646   2
   0 -12   1 353.999 7.75470   1
   0 -12  -1 341.040 7.73511   1
   0  12   1 341.344 7.11254   6
   0  12  -1 340.301 6.98810   6
  -1 -12  -1 2.57043 0.60567   1
   1 -12   1 1.04142 0.48694   1
  -1 -12  -1 1.89975 0.46255   2
   1  12   1 1.68406 0.43752   6
  -1  12  -1 1.32015 0.43171   6
  -2 -12  -1 27.1701 1.26223   2
   2 -12   1 27.1452 1.34511   1
  -2 -12  -1 28.5259 1.42694   1
   2  12   1 28.0107 1.22959   6
   2  12   1 27.2934 1.11165   5
  -3 -12  -1 -0.3925 0.34929   1
   3 -12   1 -0.4911 0.33854   1
  -3 -12  -1 0.17347 0.33401   2
   3  12   1 0.08615 0.30945   6
   4 -12   1 9.28125 0.87196   1
  -4 -12  -1 10.2720 0.82260   2
   4  12   1 10.3368 0.81325   6
   5 -12   1 0.80712 0.42306   1
  -5 -12  -1 0.65538 0.36087   2
   5  12   1 0.40567 0.35655   6
  -5 -13   1 32.3744 1.45281   2
   5 -13  -1 36.0033 1.59102   1
   5  13  -1 33.6637 1.41137   6
   4 -13  -1 138.937 3.78326   1
  -4 -13   1 146.368 3.70863   2
   4  13  -1 137.791 3.43901   6
  -3 -13   1 16.4642 1.16426   1
   3 -13  -1 17.6992 1.16709   1
  -3 -13   1 16.0918 1.03113   2
   3  13  -1 15.4264 0.93985   6
  -2 -13   1 12.6456 1.03553   1
   2 -13  -1 12.9140 1.01439   2
   2 -13  -1 14.2811 1.08947   1
  -2 -13   1 13.2723 0.95989   2
   2  13  -1 14.4721 0.88538   6
  -1 -13   1 4.44617 0.74772   1
   1 -13  -1 4.63759 0.74987   1
  -1 -13   1 5.71883 0.75174   2
   1 -13  -1 4.64844 0.66424   2
  -1  13   1 4.09888 0.63550   6
   1  13  -1 4.85447 0.60812   6
   0 -13  -1 5.92020 0.83350   1
   0 -13   1 5.65281 0.81051   1
   0 -13  -1 6.17924 0.79132   2
   0  13   1 6.03768 0.69161   6
   0  13  -1 7.01139 0.70278   6
  -1 -13  -1 29.8891 1.40818   2
  -1 -13  -1 30.1981 1.52232   1
   1 -13   1 31.1905 1.53752   1
   1  13   1 30.2336 1.34596   6
  -1  13  -1 29.6678 1.28882   6
  -2 -13  -1 142.636 3.94531   1
   2 -13   1 142.915 3.83505   1
  -2 -13  -1 139.129 3.69046   2
   2  13   1 139.528 3.50691   6
   3 -13   1 24.5642 1.32898   1
  -3 -13  -1 21.7346 1.34546   1
  -3 -13  -1 23.5857 1.28734   2
   3  13   1 25.1757 1.19863   6
   4 -13   1 118.329 3.30873   1
  -4 -13  -1 119.568 3.24471   2
   4  13   1 116.340 3.10594   6
  -5 -13  -1 21.8629 1.20520   2
   5 -13   1 25.3081 1.28338   1
   5  13   1 23.2687 1.21838   6
   4 -14  -1 3.88040 0.71213   1
  -4 -14   1 4.57862 0.76489   1
  -4 -14   1 5.33303 0.75397   2
   4  14  -1 3.04762 0.56378   6
  -3 -14   1 79.4466 2.82651   1
   3 -14  -1 86.2341 2.77561   1
  -3 -14   1 87.8921 2.73423   2
   3  14  -1 87.1567 2.45796   6
  -2 -14   1 6.63350 0.85597   2
   2 -14  -1 6.36086 0.85907   2
   2 -14  -1 6.41273 0.84652   1
  -2 -14   1 8.12203 0.98833   1
   2  14  -1 6.62890 0.71170   6
   1 -14  -1 103.576 3.18349   1
  -1 -14   1 100.214 3.15531   1
   1 -14  -1 101.521 3.09279   2
  -1 -14   1 102.418 3.10136   2
  -1  14   1 104.569 2.88924   6
   1  14  -1 99.5204 2.71922   6
   0 -14   1 19.9723 1.30960   1
   0 -14  -1 20.2097 1.37006   1
   0 -14   1 21.5299 1.30773   2
   0 -14  -1 19.4640 1.19798   2
   0  14  -1 19.4071 1.09224   6
   0  14   1 19.4024 1.15460   6
  -1 -14  -1 76.4288 2.66942   1
  -1 -14  -1 74.1264 2.48295   2
   1 -14   1 78.0166 2.62645   1
  -1  14  -1 74.7899 2.25478   6
   1  14   1 77.9720 2.35205   6
   2 -14   1 0.09549 0.45119   1
  -2 -14  -1 -0.4718 0.32070   2
  -2 -14  -1 -0.1355 0.48454   1
  -2  14  -1 0.06095 0.35758   6
   2  14   1 0.05792 0.36433   6
   3 -14   1 1.39542 0.51678   1
  -3 -14  -1 0.41005 0.38861   2
  -3 -14  -1 0.04256 0.44227   1
   3  14   1 0.09746 0.32689   6
  -4 -14  -1 -0.1714 0.30621   2
   4 -14   1 0.46969 0.40883   1
  -4 -14  -1 0.13262 0.42819   1
   4  14   1 -0.3529 0.31157   6
   3 -15  -1 3.36374 0.73022   1
   3 -15  -1 3.42989 0.68029   2
  -3 -15   1 5.18930 0.90700   1
  -3 -15   1 3.07607 0.67034   2
   3  15  -1 3.04070 0.57853   6
  -2 -15   1 3.36902 0.63468   2
   2 -15  -1 5.54768 0.81549   2
   2 -15  -1 5.06815 0.84709   1
  -2 -15   1 4.13373 0.80068   1
  -2  15   1 4.88716 0.74870   6
   2  15  -1 5.09215 0.65461   6
   1 -15  -1 29.9781 1.57993   1
  -1 -15   1 32.4877 1.60664   2
   1 -15  -1 32.0267 1.60974   2
  -1 -15   1 29.1302 1.66405   1
  -1  15   1 29.3587 1.43803   6
   1  15  -1 27.3357 1.31188   6
   0 -15   1 4.22033 0.74972   2
   0 -15  -1 3.17187 0.70306   1
   0 -15   1 3.63933 0.76154   1
   0 -15  -1 4.73353 0.76516   2
   0  15   1 4.29830 0.68102   6
   0  15  -1 3.68938 0.59001   6
  -1 -15  -1 0.42365 0.53154   1
  -1 -15  -1 0.15313 0.34772   2
   1 -15   1 0.34599 0.47248   1
  -1  15  -1 -0.2572 0.35101   6
   1  15   1 -0.1275 0.35841   6
  -2 -15  -1 0.10446 0.50593   1
  -2 -15  -1 1.28841 0.45019   2
   2 -15   1 0.22792 0.44068   1
  -2  15  -1 -0.2350 0.34599   6
   2  15   1 0.21061 0.36745   6
   9   0  -2 -0.0575 0.33127   1
   8   0  -2 1.86718 0.45363   1
   7   0  -2 -0.2709 0.25138   1
   6   0  -2 752.479 15.8590   3
  -6   0   2 735.352 13.6326   2
   6   0  -2 716.239 14.6639   1
   5   0  -2 -0.0836 0.12538   1
  -5   0   2 0.02022 0.06663   2
   5   0  -2 -0.1040 0.11437   3
  -4   0   2 2053.45 39.0378   2
   4   0  -2 2114.02 42.4599   1
  -4   0   2 2158.45 43.8746   4
   3   0  -2 -1.1397 0.08678   1
  -3   0   2 -1.1210 0.03153   2
   3   0  -2 -1.1265 0.03135   2
  -3   0   2 -1.2424 0.04261   4
   2   0  -2 6331.38 147.625   3
   2   0  -2 6164.04 132.360   1
  -1   0   2 0.02687 0.03408   1
   0   0  -2 4900.49 111.308   3
   0   0  -2 4925.23 99.6328   2
  -1   0  -2 -2.1905 0.03222   3
  -1   0  -2 -2.2943 0.03786   1
   1   0   2 -2.2798 0.04025   6
   1   0   2 -2.3500 0.03660   1
   1   0   2 -2.3453 0.05067   4
  -1   0  -2 -2.2606 0.05600   6
   2   0   2 194.222 3.88673   1
  -2   0  -2 194.778 3.76844   2
   2   0   2 188.667 3.62261   6
   2   0   2 184.822 4.20209   4
   3   0   2 -0.1785 0.09651   6
   3   0   2 -0.3842 0.09753   4
   3   0   2 -0.3121 0.09256   1
  -3   0  -2 -0.3296 0.09232   2
   4   0   2 638.795 13.5521   4
   4   0   2 639.644 11.8371   6
  -4   0  -2 652.650 12.1201   2
   4   0   2 636.297 12.7064   1
   5   0   2 0.14527 0.19751   4
  -5   0  -2 0.13852 0.15574   2
   5   0   2 -0.0476 0.18867   1
  -6   0  -2 489.377 9.58160   2
   6   0   2 491.023 10.8249   4
   6   0   2 500.154 10.1653   1
  -7   0  -2 -0.0676 0.21774   2
   7   0   2 0.20226 0.30442   1
   8   0   2 110.709 3.06976   1
   9  -1  -2 1.95439 0.47657   1
   9   1  -2 2.97915 0.57215   1
   8  -1  -2 38.8976 1.46953   1
   8   1  -2 40.4813 1.55393   1
   7  -1  -2 105.949 2.76644   1
   7   1  -2 111.064 2.85237   1
   6  -1  -2 70.7715 1.91372   3
   6  -1  -2 76.8854 1.94941   1
  -6  -1   2 68.2528 1.78435   4
  -6  -1   2 68.9325 1.53353   2
   6   1  -2 69.4644 1.94736   3
   6   1  -2 69.7875 1.96301   1
  -6   1   2 72.1758 1.58790   2
   5  -1  -2 57.4715 1.53617   1
  -5  -1   2 56.9748 1.21667   2
   5  -1  -2 58.8170 1.55976   3
   5   1  -2 56.2649 1.57301   3
  -5   1   2 54.9716 1.25174   2
   5   1  -2 57.4575 1.57164   1
   4  -1  -2 173.639 3.68873   1
  -4  -1   2 173.404 3.78406   4
  -4  -1   2 173.089 3.28177   2
   4   1  -2 173.557 3.72780   1
  -4   1   2 173.493 3.32704   2
   4   1  -2 173.535 3.98965   3
   3  -1  -2 61.7439 1.43163   1
   3  -1  -2 61.9714 1.18598   2
  -3  -1   2 61.3746 1.18127   2
   3   1  -2 58.1816 1.43566   1
  -2  -1   2 0.16956 0.07420   6
   2  -1  -2 0.29363 0.05339   2
  -2  -1   2 0.16222 0.04322   2
   2  -1  -2 0.18348 0.08156   1
   2   1  -2 0.05166 0.08977   3
  -2   1   2 0.10903 0.08068   5
   2   1  -2 0.11237 0.09869   1
   1  -1  -2 168.110 3.37174   1
   1  -1  -2 171.206 3.53397   4
   1  -1  -2 170.369 3.20716   2
  -1  -1   2 175.224 3.35454   1
  -1  -1   2 172.312 3.19963   2
  -1  -1   2 172.066 3.13259   6
   1   1  -2 170.272 3.21400   2
  -1   1   2 167.769 3.22098   2
  -1   1   2 173.290 3.39078   1
  -1   1   2 162.801 4.84115   4
   0  -1  -2 18.0165 0.46493   2
   0  -1  -2 16.9965 0.50404   4
   0  -1   2 18.6146 0.41190   1
   0   1  -2 18.7691 0.50805   3
   0   1  -2 18.0307 0.46684   2
   0   1   2 16.8309 0.51431   4
   0   1  -2 18.7210 0.41684   1
   1  -1   2 13.1502 0.35584   1
  -1  -1  -2 13.0463 0.37295   1
  -1  -1  -2 12.8709 0.40675   6
   1  -1   2 12.9151 0.31573   6
   1   1   2 13.0879 0.39482   6
   1   1   2 13.4998 0.48078   4
  -1   1  -2 13.1761 0.32145   6
  -1   1  -2 12.5613 0.36231   1
   2  -1   2 728.666 15.9342   4
  -2  -1  -2 729.499 14.3051   2
   2  -1   2 723.286 14.6250   1
   2  -1   2 716.993 13.6127   6
  -2  -1  -2 758.812 15.9904   4
   2   1   2 724.110 20.5216   4
   2   1   2 717.162 13.3776   6
  -2   1  -2 718.064 13.7457   2
   2   1   2 746.194 15.0580   1
   3  -1   2 5.22580 0.30836   1
   3  -1   2 5.72795 0.36568   4
   3   1   2 5.61866 0.30903   6
  -3   1  -2 4.94773 0.31587   2
   3   1   2 5.50338 0.38923   4
   3   1   2 4.87576 0.32711   1
  -4  -1  -2 243.786 5.36038   4
   4  -1   2 239.664 5.00823   1
   4  -1   2 245.516 5.38868   4
  -4  -1  -2 242.106 4.79909   2
   4   1   2 235.592 4.70296   6
   4   1   2 240.988 5.46898   4
   4   1   2 233.204 5.06669   1
  -4   1  -2 241.913 4.82194   2
   5  -1   2 26.3502 1.02505   4
  -5  -1  -2 27.2137 1.00120   4
  -5  -1  -2 26.0482 0.88329   2
   5  -1   2 25.9725 0.94532   1
   5   1   2 25.6140 0.89198   6
   5   1   2 26.4428 0.99373   1
   5   1   2 26.1086 1.08451   4
  -5   1  -2 26.3415 0.90048   2
   6  -1   2 31.9763 1.18896   1
   6  -1   2 33.1081 1.29410   4
  -6  -1  -2 32.0691 1.08420   2
   6   1   2 35.0729 1.12436   6
   6   1   2 31.0408 1.22843   1
  -6   1  -2 31.9967 1.09414   2
   7  -1   2 28.8164 1.21182   1
  -7  -1  -2 28.6016 1.05229   2
  -7   1  -2 28.4202 1.07808   2
   7   1   2 27.2322 1.22797   1
   8  -1   2 -0.1422 0.30631   1
   8   1   2 0.27370 0.39803   1
   9  -2  -2 5.90603 0.70936   1
   9   2  -2 4.39494 0.67537   1
   8  -2  -2 0.03432 0.26415   1
   8   2  -2 0.36071 0.32417   1
   7  -2  -2 -0.0475 0.23521   1
   7   2  -2 0.22610 0.29871   1
   6  -2  -2 6.70773 0.52649   1
   6  -2  -2 5.67646 0.45862   3
  -6  -2   2 6.84825 0.44310   4
  -6  -2   2 6.69949 0.33296   2
   6   2  -2 6.03228 0.58337   1
  -6   2   2 6.99332 0.39356   2
   5  -2  -2 6.62486 0.32748   4
   5  -2  -2 5.72606 0.42690   1
   5  -2  -2 6.65835 0.40059   3
  -5  -2   2 6.38014 0.27563   2
  -5   2   2 6.40946 0.32714   2
   5   2  -2 6.56434 0.47683   1
   4  -2  -2 13.0727 0.42045   4
  -4  -2   2 13.5490 0.56530   4
   4  -2  -2 14.4711 0.57482   3
  -4  -2   2 13.6331 0.39974   2
   4  -2  -2 13.6938 0.56707   1
   4   2  -2 13.1832 0.59683   1
   4   2  -2 13.6902 0.55322   6
   3  -2  -2 35.5675 0.79087   4
  -3  -2   2 35.6749 0.79783   2
   3  -2  -2 33.8332 0.94303   1
   3   2  -2 35.6166 0.90622   6
   3   2  -2 33.3201 0.97631   1
   2  -2  -2 4.13849 0.31076   1
   2   2  -2 4.29697 0.28074   6
  -2   2   2 4.33495 0.32995   5
   1  -2  -2 671.003 13.5508   1
  -1  -2   2 639.700 12.2888   6
   1  -2  -2 663.491 12.7760   2
   1  -2  -2 661.742 14.0613   4
  -1   2   2 660.487 11.9476   5
   1   2  -2 660.516 12.3488   6
  -1   2   2 687.026 13.0143   1
   0  -2  -2 0.90864 0.15805   1
   0  -2   2 0.74596 0.14292   1
   0  -2  -2 0.81395 0.14395   4
   0  -2  -2 0.88872 0.12722   2
   0   2  -2 0.64276 0.12337   2
   0   2  -2 1.01209 0.14493   1
   0   2  -2 1.02080 0.07650   6
   0   2   2 0.54880 0.13476   4
   1  -2   2 247.321 4.97203   1
  -1  -2  -2 259.980 4.84936   6
   1   2   2 253.800 4.74485   6
   1   2   2 241.771 5.42284   4
  -2  -2  -2 8.35330 0.44721   4
  -2  -2  -2 9.46918 0.40843   2
   2  -2   2 9.56377 0.37944   1
   2   2   2 10.4197 0.42237   6
   2   2   2 9.89452 0.51352   4
   3  -2   2 16.8835 0.58837   1
  -3  -2  -2 17.2715 0.68808   4
   3  -2   2 16.4209 0.65186   4
  -3  -2  -2 17.2014 0.58772   2
   3   2   2 17.3368 0.74981   4
  -3   2  -2 16.6323 0.61775   2
   3   2   2 17.2359 0.60119   6
   3   2   2 16.8788 0.65147   1
   4  -2   2 2.76154 0.33212   4
   4  -2   2 3.31183 0.30817   1
  -4  -2  -2 2.58085 0.28768   2
  -4  -2  -2 2.95620 0.35105   4
  -4   2  -2 2.72839 0.30992   2
   4   2   2 2.92007 0.39254   4
   4   2   2 2.88744 0.30855   6
   4   2   2 3.09358 0.37013   1
  -5  -2  -2 0.37973 0.18494   2
   5  -2   2 0.92338 0.25270   4
  -5  -2  -2 0.48100 0.21377   4
   5   2   2 0.42376 0.22196   1
  -5   2  -2 1.31456 0.26081   2
   5   2   2 0.52334 0.21421   6
   5   2   2 0.38018 0.24276   4
   6  -2   2 2.80619 0.41417   4
  -6  -2  -2 2.37129 0.36240   2
   6  -2   2 3.29570 0.44257   1
   6   2   2 2.14599 0.43722   1
   6   2   2 2.49623 0.37639   6
  -6   2  -2 2.61068 0.38961   2
  -7  -2  -2 14.5405 0.76188   2
   7  -2   2 14.9912 0.86799   1
   7   2   2 14.8950 0.94601   1
  -7   2  -2 14.9060 0.81287   2
   8  -2   2 2.27494 0.51263   1
   8   2   2 1.51773 0.51230   1
   9  -3  -2 15.9706 1.01031   1
   9   3  -2 15.1925 1.06472   1
   8  -3  -2 26.1705 1.16418   1
   8   3  -2 25.8356 1.26066   1
   7  -3  -2 2.92009 0.41241   1
   7   3  -2 2.83663 0.47565   1
  -6  -3   2 65.9897 1.76909   4
   6  -3  -2 60.6446 1.57666   4
  -6  -3   2 61.9311 1.41215   2
   6  -3  -2 61.5823 1.75403   1
   6  -3  -2 61.7062 1.74166   3
   6   3  -2 63.3013 1.89706   1
   5  -3  -2 94.8325 2.16793   4
   5  -3  -2 97.1775 2.41030   3
  -5  -3   2 95.0005 2.53325   4
  -5  -3   2 97.4686 1.99443   2
   5   3  -2 95.6122 2.43195   1
   5   3  -2 95.8766 2.25774   6
  -4  -3   2 0.22112 0.10219   2
   4  -3  -2 0.26315 0.08559   4
   4  -3  -2 -0.0932 0.13610   1
   4   3  -2 0.14543 0.17841   1
   4   3  -2 0.30850 0.15754   6
   3  -3  -2 7.73015 0.39332   1
  -3  -3   2 7.79330 0.32425   2
   3   3  -2 7.74595 0.36100   6
   2  -3  -2 104.854 2.31445   1
  -2   3   2 104.307 2.17472   5
   2   3  -2 107.893 2.11981   6
  -1  -3   2 816.484 15.4102   6
   1  -3  -2 847.885 16.7034   1
   1  -3  -2 820.413 15.4381   2
  -1   3   2 806.258 14.3407   5
   1   3  -2 801.485 15.1912   6
   0  -3  -2 480.343 9.50857   1
   0  -3  -2 472.313 10.0906   4
   0  -3   2 492.833 9.83782   1
   0   3  -2 490.534 9.08848   6
   1  -3   2 835.526 16.9743   1
   2  -3   2 84.0416 1.85578   1
  -2  -3  -2 79.7909 2.06624   4
  -2  -3  -2 84.6609 1.84061   2
   2   3   2 83.5639 1.82643   6
  -2   3  -2 81.5272 1.86363   2
  -3  -3  -2 786.922 15.7221   4
  -3  -3  -2 743.696 14.0411   2
   3  -3   2 751.092 15.1611   1
  -3   3  -2 726.664 14.0943   2
   3   3   2 742.884 13.7895   6
  -4  -3  -2 30.0186 1.07622   4
   4  -3   2 30.2672 1.02388   4
  -4  -3  -2 29.4773 0.91346   2
   4  -3   2 29.6161 0.95101   1
   4   3   2 30.4930 0.95925   6
  -4   3  -2 31.8146 0.99226   2
  -5  -3  -2 25.0056 0.88076   2
  -5  -3  -2 25.4108 1.02845   4
   5  -3   2 24.4289 0.98131   4
   5  -3   2 26.1671 0.94678   1
   5   3   2 26.7674 0.94437   6
  -5   3  -2 30.4780 1.00549   2
   6  -3   2 2.14661 0.38217   1
  -6  -3  -2 2.09718 0.32977   2
   6  -3   2 2.13165 0.39195   4
   6   3   2 2.48635 0.39461   6
  -6   3  -2 2.02759 0.38585   2
  -7  -3  -2 16.3567 0.78722   2
   7  -3   2 16.4259 0.90051   1
   7   3   2 18.4564 0.90832   6
  -7   3  -2 15.4955 0.86155   2
   8  -3   2 0.11254 0.33372   1
   9  -4  -2 0.16319 0.33627   1
   8  -4  -2 6.92749 0.65003   1
   7  -4  -2 0.46315 0.28131   1
   7   4  -2 0.43762 0.25855   6
   6  -4  -2 16.4541 0.82246   1
  -6  -4   2 16.9338 0.81073   4
  -6  -4   2 16.8884 0.59302   2
   6  -4  -2 18.5137 0.77097   3
   6   4  -2 17.0521 0.77826   6
  -5  -4   2 27.3258 0.77169   2
   5  -4  -2 27.1486 0.95401   1
  -5  -4   2 27.1785 1.02013   4
   5  -4  -2 25.7355 0.75219   4
   5   4  -2 27.2275 0.92697   6
   4  -4  -2 1235.44 24.9485   1
  -4  -4   2 1317.86 24.2700   2
   4   4  -2 1296.14 24.2367   6
  -3  -4   2 73.5093 1.65235   2
   3  -4  -2 72.2968 1.77606   1
   3   4  -2 72.5602 1.64015   6
   2  -4  -2 2369.79 46.8780   1
   1  -4  -2 79.7859 1.87907   1
   1   4  -2 80.2397 1.63910   6
  -1   4   2 79.1146 1.73293   5
   0  -4   2 302.815 6.14069   1
   0  -4  -2 306.719 6.17803   1
   0   4   2 303.161 5.57822   5
   0   4  -2 305.658 5.61990   6
  -1  -4  -2 7.90731 0.46418   4
   1  -4   2 7.52925 0.39782   1
   1   4   2 7.96993 0.43364   6
  -2  -4  -2 -0.1804 0.11958   2
   2  -4   2 0.64369 0.17980   1
  -2   4  -2 -0.1124 0.14210   2
   2   4   2 -0.0458 0.14947   6
  -3  -4  -2 12.4834 0.55394   2
  -3  -4  -2 13.3735 0.66749   4
   3  -4   2 12.6613 0.54633   1
   3   4   2 12.7588 0.56856   6
  -3   4  -2 12.7529 0.59405   2
  -4  -4  -2 366.406 7.22308   2
  -4  -4  -2 375.147 8.14264   4
   4  -4   2 374.954 7.55212   1
  -4   4  -2 366.894 7.34782   2
   4   4   2 368.348 7.16055   6
   5  -4   2 3.72427 0.41020   4
  -5  -4  -2 2.64432 0.33254   2
   5  -4   2 2.72144 0.36051   1
  -5   4  -2 2.60449 0.38531   2
   5   4   2 2.67528 0.34865   6
   6  -4   2 316.367 6.66938   1
  -6  -4  -2 318.719 6.32327   2
   6  -4   2 309.922 7.17211   4
  -6   4  -2 309.677 6.47676   2
   6   4   2 308.824 6.31154   6
  -7  -4  -2 -0.0752 0.21303   2
   7  -4   2 -0.2068 0.28919   1
  -7   4  -2 -0.0946 0.27557   2
   7   4   2 0.08697 0.27831   6
   8  -4   2 84.3636 2.48723   1
   8   4   2 84.3463 2.38366   6
   9  -5  -2 7.74581 0.79838   1
   8  -5  -2 32.6641 1.34740   1
   8   5  -2 31.0826 1.26496   6
   7  -5  -2 3.90589 0.53141   1
   7   5  -2 3.19898 0.43275   6
  -6  -5   2 105.624 2.86449   4
   6  -5  -2 111.377 2.73858   1
   6   5  -2 109.761 2.60155   6
  -5  -5   2 72.8259 1.68622   2
   5  -5  -2 70.6634 1.90514   1
  -4  -5   2 23.1754 0.77574   2
   4  -5  -2 23.3341 0.86091   1
   4   5  -2 23.6450 0.53366   5
   4   5  -2 24.5311 0.82220   6
   3  -5  -2 10.2299 0.52768   1
  -3  -5   2 10.4282 0.49101   2
   3   5  -2 10.2514 0.46564   6
   2  -5  -2 2.39417 0.30804   1
   2   5  -2 2.29075 0.23633   6
   1  -5  -2 133.547 2.94943   1
   1  -5  -2 128.707 2.80295   2
  -1   5   2 130.320 2.69225   5
   0  -5  -2 241.065 4.90298   2
   0  -5   2 247.649 5.10004   1
   0  -5  -2 245.228 5.13232   1
   0   5   2 245.033 4.62747   5
   0   5  -2 247.215 4.63680   6
   1  -5   2 336.174 6.86682   1
   1   5   2 338.948 6.48420   6
   2  -5   2 235.915 4.95302   1
  -2   5  -2 237.149 4.87367   2
   2   5   2 239.229 4.73764   6
   3  -5   2 638.300 12.4358   1
  -3  -5  -2 633.612 11.9173   2
  -3  -5  -2 613.207 13.3380   4
  -3   5  -2 624.295 12.0348   2
   3   5   2 625.336 11.7170   6
  -4  -5  -2 146.899 3.73683   4
  -4  -5  -2 156.940 3.30713   2
   4  -5   2 151.378 3.41265   1
   4   5   2 152.097 3.31019   6
  -4   5  -2 154.055 3.43390   2
   5  -5   2 62.4350 1.84070   4
  -5  -5  -2 63.7628 1.68636   2
   5  -5   2 65.4375 1.77510   1
   5   5   2 64.2973 1.75128   6
  -5   5  -2 63.2959 1.82341   2
   6  -5   2 11.3071 0.70343   1
  -6  -5  -2 9.35315 0.61091   2
   6   5   2 10.5026 0.71942   6
  -6   5  -2 10.2541 0.72104   2
  -7  -5  -2 2.41969 0.38889   2
   7  -5   2 2.45045 0.47215   1
  -7   5  -2 2.76073 0.48350   2
   7   5   2 2.11883 0.45495   6
   8  -5   2 0.65561 0.37406   1
   8   5   2 0.20975 0.37947   6
   8  -6  -2 -0.2867 0.29843   1
   8   6  -2 0.40997 0.31843   6
   7  -6  -2 0.18238 0.30098   1
   7   6  -2 0.28698 0.28175   6
   6  -6  -2 1.56912 0.33535   1
  -6  -6   2 0.82739 0.31301   4
   6   6  -2 1.48653 0.35039   6
   5  -6  -2 108.149 2.69795   1
  -5  -6   2 110.092 2.45891   2
   5   6  -2 109.550 2.54048   6
  -4  -6   2 0.43091 0.18822   2
   4  -6  -2 0.50892 0.22836   1
   4   6  -2 0.37152 0.19448   6
  -3  -6   2 474.316 9.26340   2
   3  -6  -2 468.792 9.72485   1
   3   6  -2 497.720 9.03105   6
   2  -6  -2 -0.4321 0.16701   1
   2   6  -2 0.14536 0.15747   6
   1  -6  -2 1842.13 34.8166   2
  -1  -6   2 1848.50 37.7817   1
   1  -6  -2 1827.54 37.4665   1
  -1   6   2 1877.25 33.9282   5
   0  -6  -2 11.7597 0.55671   2
   0  -6   2 11.3282 0.58408   1
   0   6   2 11.6644 0.52804   5
   1  -6   2 201.137 4.35874   1
   1   6   2 203.306 3.93850   5
   2  -6   2 19.2745 0.75368   1
  -2  -6  -2 18.6738 0.73878   2
   2   6   2 17.9145 0.75396   6
   3  -6   2 47.6048 1.36818   1
  -3  -6  -2 47.2144 1.35200   2
  -3  -6  -2 49.1199 1.58928   4
   3   6   2 47.7783 1.37856   6
  -3   6  -2 46.2561 1.44001   2
   4  -6   2 0.42807 0.21346   1
  -4  -6  -2 0.67488 0.23789   2
  -4   6  -2 0.70245 0.29266   2
   4   6   2 0.58894 0.25201   6
   5  -6   2 145.110 3.34801   1
  -5  -6  -2 141.457 3.20407   2
   5   6   2 144.038 3.26729   6
  -5   6  -2 139.936 3.40716   2
   6  -6   2 13.6847 0.79279   1
  -6  -6  -2 12.9380 0.70840   2
   6   6   2 13.1015 0.77246   6
  -6   6  -2 12.5693 0.82837   2
   7  -6   2 20.2891 1.03618   1
  -7  -6  -2 19.7735 0.92191   2
  -7   6  -2 19.0925 1.05555   2
   7   6   2 21.1431 1.06077   6
   8  -7  -2 10.7501 0.85770   1
   8   7  -2 12.7095 0.86286   6
   7  -7  -2 38.0876 1.42868   1
   7   7  -2 38.9519 1.40169   6
   6  -7  -2 8.77826 0.69172   1
  -6  -7   2 8.35494 0.53361   2
   6   7  -2 8.00970 0.60975   6
  -5  -7   2 0.16028 0.18756   2
   5   7  -2 0.07672 0.23287   6
   4  -7  -2 16.6863 0.81864   1
  -4  -7   2 18.2812 0.75782   2
   4   7  -2 16.8062 0.73437   6
   3  -7  -2 6.06225 0.53568   1
  -3  -7   2 5.38121 0.44493   2
   3   7  -2 5.65568 0.41730   6
   2  -7  -2 5.05950 0.46756   1
   2   7  -2 4.68995 0.37457   6
  -1  -7   2 5.51165 0.47673   1
   1  -7  -2 6.51975 0.47332   2
   1  -7  -2 5.22111 0.46634   1
   1   7  -2 5.88250 0.38404   6
  -1   7   2 5.65525 0.43369   5
   0  -7  -2 0.81012 0.26840   1
   0  -7   2 1.65549 0.31014   1
   0  -7  -2 1.54804 0.26811   2
   0   7  -2 0.41516 0.17659   6
   0   7   2 0.20155 0.18665   6
   0   7   2 0.54745 0.19438   5
   1  -7   2 28.1363 1.02050   1
   1   7   2 28.8002 0.91956   5
  -2  -7  -2 61.8921 1.68078   2
   2  -7   2 61.7223 1.71276   1
  -3  -7  -2 2.07990 0.32262   2
   3  -7   2 1.95535 0.33469   1
   4  -7   2 57.7487 1.65924   1
  -4  -7  -2 59.4234 1.63376   2
  -4   7  -2 54.5478 1.73692   2
   4   7   2 56.6811 1.64113   6
   5  -7   2 7.18893 0.59063   1
  -5  -7  -2 6.36392 0.54072   2
   5   7   2 7.23950 0.62397   6
  -5   7  -2 7.07723 0.65126   2
   6  -7   2 15.7579 0.86164   1
  -6  -7  -2 17.4534 0.84333   2
   6   7   2 15.1866 0.86217   6
  -6   7  -2 14.3797 0.93422   2
   7  -7   2 10.4987 0.79542   1
  -7  -7  -2 9.88022 0.70155   2
   7   7   2 9.30732 0.79593   6
  -7   7  -2 10.6514 0.83201   2
   8  -8  -2 2.79231 0.52949   1
   8   8  -2 1.05839 0.39530   6
   7  -8  -2 0.05504 0.31583   1
   7   8  -2 0.02648 0.25978   6
  -6  -8   2 189.155 4.14664   2
   6  -8  -2 199.141 4.53767   1
   6   8  -2 192.583 4.24514   6
  -5  -8   2 3.07602 0.39759   2
   5  -8  -2 3.17794 0.47229   1
   5   8  -2 2.77606 0.41989   6
  -4  -8   2 328.465 6.81605   2
   4  -8  -2 341.728 7.18391   1
   4   8  -2 340.035 6.64919   6
  -3  -8   2 -0.1176 0.19077   2
   3  -8  -2 0.50143 0.27592   1
   3   8  -2 0.13858 0.19758   6
   2  -8  -2 704.834 14.1491   1
   2   8  -2 698.525 13.0226   6
   1  -8  -2 0.51100 0.22684   2
   1  -8  -2 0.22798 0.28690   1
  -1  -8   2 0.35115 0.31325   1
  -1   8   2 0.44157 0.24083   5
   1   8  -2 0.73200 0.21296   6
   0  -8   2 682.077 13.6355   1
   0  -8  -2 669.944 13.6566   1
   0  -8  -2 686.343 13.0532   2
   0   8  -2 678.533 12.5351   6
   0   8   2 668.363 12.7435   6
   0   8   2 672.895 12.2661   5
   1  -8   2 10.6753 0.65529   1
  -1  -8  -2 9.48890 0.66263   1
   1   8   2 11.5127 0.58193   5
   2  -8   2 0.32054 0.27597   1
  -2  -8  -2 0.46650 0.23922   2
   2   8   2 0.08419 0.18027   5
  -3  -8  -2 -0.1425 0.16943   2
   3  -8   2 0.06763 0.25775   1
   4  -8   2 49.4546 1.54529   1
  -4  -8  -2 49.1429 1.51565   2
   4   8   2 50.2276 1.56732   6
   5  -8   2 0.81483 0.33330   1
  -5  -8  -2 0.79979 0.30531   2
   5   8   2 0.55289 0.31987   6
  -6  -8  -2 83.2048 2.23112   2
   6  -8   2 81.6603 2.32035   1
   6   8   2 81.7021 2.31319   6
   7  -8   2 2.19636 0.48186   1
  -7  -8  -2 1.53972 0.38455   2
   7   8   2 2.43310 0.50872   6
   8  -9  -2 42.9324 1.69566   1
   7  -9  -2 52.5794 1.85494   1
   7   9  -2 57.1044 1.80889   6
   6  -9  -2 71.3918 2.17727   1
  -6  -9   2 72.7781 1.98443   2
   6   9  -2 73.6165 2.07669   6
   5  -9  -2 32.8220 1.27517   1
  -5  -9   2 32.3220 1.20171   2
   5   9  -2 33.3432 1.19996   6
   4  -9  -2 66.7634 2.02011   1
  -4  -9   2 66.6198 1.91156   2
   4   9  -2 67.8756 1.82001   6
   3  -9  -2 0.69843 0.33188   1
  -3  -9   2 1.05079 0.31115   2
   3   9  -2 0.91631 0.28136   6
   2  -9  -2 56.8173 1.73562   2
   2   9  -2 55.5405 1.52035   6
   1  -9  -2 28.8511 1.12506   2
  -1  -9   2 27.7094 1.17692   1
   1   9  -2 28.1929 0.96617   6
   0  -9   2 178.572 4.11646   1
   0  -9  -2 170.905 4.11671   1
   0   9   2 173.174 3.69342   5
   0   9  -2 170.057 3.63735   6
   0   9   2 175.845 3.86728   6
   1  -9   2 138.648 3.36979   1
  -1  -9  -2 136.776 3.42351   1
   1   9   2 135.676 3.01404   5
  -2  -9  -2 371.304 7.45249   2
   2  -9   2 352.107 7.68927   1
   2   9   2 366.548 6.92724   5
  -3  -9  -2 30.0768 1.17563   2
   3  -9   2 32.9120 1.23989   1
   3   9   2 31.5126 1.21318   6
   3   9   2 33.0499 1.09734   5
  -4  -9  -2 131.771 3.16132   2
   4  -9   2 132.046 3.23218   1
   4   9   2 127.973 3.11367   6
  -5  -9  -2 14.7905 0.83402   2
   5  -9   2 14.5690 0.84820   1
   5   9   2 14.6334 0.88821   6
   6  -9   2 24.0722 1.12666   1
  -6  -9  -2 23.6500 1.07734   2
   6   9   2 22.7960 1.11089   6
   7  -9   2 5.23513 0.67206   1
  -7  -9  -2 5.04572 0.59956   2
   7 -10  -2 0.64591 0.42516   1
   7  10  -2 0.24418 0.30412   6
  -6 -10   2 11.1618 0.72241   2
   6 -10  -2 10.8506 0.80933   1
   6  10  -2 10.5486 0.77379   6
  -5 -10   2 59.9193 1.79907   2
   5 -10  -2 58.4211 1.88654   1
   5  10  -2 53.1879 1.69596   6
   4 -10  -2 15.6107 0.93435   1
  -4 -10   2 14.9453 0.85514   2
   4  10  -2 15.5018 0.79029   6
   3 -10  -2 270.205 6.03443   1
  -3 -10   2 259.479 5.76170   2
   3  10  -2 276.067 5.49601   6
  -2 -10   2 19.1442 0.98465   2
  -2 -10   2 21.5045 1.10270   1
   2 -10  -2 21.0951 1.09519   1
   2 -10  -2 21.0464 1.02908   2
   2  10  -2 23.5251 0.91397   6
   1 -10  -2 67.2321 2.07587   1
   1 -10  -2 60.1818 1.93223   2
  -1 -10   2 67.4984 2.06716   1
   1  10  -2 64.6538 1.72599   6
   0 -10  -2 3.99331 0.60452   1
   0 -10  -2 2.93501 0.51338   2
   0 -10   2 3.51625 0.56072   1
   0  10   2 2.93349 0.46243   6
   0  10  -2 3.61022 0.43020   6
   0  10   2 3.27914 0.43649   5
  -1 -10  -2 0.02180 0.30424   1
   1 -10   2 0.19435 0.33219   1
   1  10   2 0.05269 0.23376   5
  -1  10  -2 0.45741 0.27421   6
   1  10   2 0.41413 0.31475   6
  -2 -10  -2 5.18006 0.66376   1
  -2 -10  -2 4.39436 0.56633   2
   2 -10   2 5.10373 0.61648   1
   2  10   2 4.52439 0.49232   5
   2  10   2 3.36611 0.46992   6
   3 -10   2 64.4475 1.96538   1
  -3 -10  -2 61.3334 1.91712   2
   3  10   2 66.6479 1.93567   6
   3  10   2 62.3111 1.74381   5
   4 -10   2 3.92042 0.56390   1
  -4 -10  -2 3.22101 0.47748   2
   4  10   2 3.44941 0.49039   6
   5 -10   2 74.8253 2.22384   1
  -5 -10  -2 71.0078 2.12944   2
   5  10   2 79.1257 2.24099   6
   6 -10   2 0.85983 0.38085   1
  -6 -10  -2 0.84876 0.37920   2
   6  10   2 0.73421 0.37818   6
   7 -11  -2 -1.0580 0.32541   1
   7  11  -2 0.14061 0.32357   6
  -6 -11   2 2.81724 0.46378   2
   6 -11  -2 2.34508 0.52653   1
   6  11  -2 2.15254 0.43582   6
  -5 -11   2 9.91684 0.74504   2
   5 -11  -2 10.2053 0.85322   1
   5  11  -2 9.64427 0.72537   6
  -4 -11   2 2.58650 0.45467   2
   4 -11  -2 3.13959 0.57580   1
   4  11  -2 2.50172 0.42670   6
  -3 -11   2 5.07003 0.61717   2
   3 -11  -2 4.79116 0.61000   1
   3  11  -2 4.89574 0.52757   6
   2 -11  -2 19.7284 1.03548   2
  -2 -11   2 18.7448 1.10171   1
  -2 -11   2 17.8827 0.98221   2
   2 -11  -2 18.8145 1.08575   1
   2  11  -2 17.5498 0.84371   6
  -1 -11   2 50.8604 1.81550   1
   1 -11  -2 48.3529 1.71374   2
   1 -11  -2 51.6683 1.85450   1
   1  11  -2 54.3526 1.55596   6
   0 -11  -2 32.0494 1.40631   1
   0 -11  -2 33.1833 1.33279   2
   0 -11   2 33.1619 1.42064   1
   0  11   2 30.7484 1.21777   5
   0  11  -2 32.0972 1.14872   6
   0  11   2 32.5734 1.32180   6
  -1 -11  -2 22.0226 1.08430   2
   1 -11   2 24.0201 1.19815   1
  -1 -11  -2 23.9652 1.23505   1
   1  11   2 23.6863 1.02222   5
  -1  11  -2 23.8609 1.00787   6
   1  11   2 23.6413 1.08940   6
   2 -11   2 9.37233 0.79903   1
  -2 -11  -2 9.70092 0.76836   2
  -2 -11  -2 8.66280 0.84451   1
   2  11   2 8.77533 0.74101   6
   2  11   2 7.78241 0.63118   5
  -3 -11  -2 36.7441 1.45673   2
   3 -11   2 38.3063 1.47675   1
   3  11   2 37.4470 1.42932   6
   3  11   2 38.7025 1.31667   5
   4 -11   2 0.06132 0.33453   1
  -4 -11  -2 0.95663 0.38472   2
   4  11   2 0.89790 0.31807   5
   4  11   2 0.57014 0.31625   6
   5 -11   2 2.12769 0.48048   1
  -5 -11  -2 1.44473 0.45398   2
   5  11   2 1.99129 0.44670   6
   6 -11   2 -0.0397 0.33734   1
  -6 -11  -2 0.38579 0.33062   2
  -6 -12   2 2.06750 0.46020   2
   6 -12  -2 1.78601 0.50313   1
   6  12  -2 2.18298 0.43864   6
  -5 -12   2 12.0595 0.86974   2
   5 -12  -2 10.4433 0.92042   1
   5  12  -2 11.3154 0.81805   6
   4 -12  -2 89.9073 2.72144   1
  -4 -12   2 96.6444 2.70615   2
   4  12  -2 94.1969 2.46950   6
   3 -12  -2 12.0788 0.96302   1
  -3 -12   2 12.7223 0.89374   2
  -3 -12   2 11.1537 0.99196   1
   3 -12  -2 12.3784 0.92165   2
   3  12  -2 13.5636 0.78666   6
   2 -12  -2 129.676 3.41967   1
  -2 -12   2 115.664 3.34149   1
  -2 -12   2 117.195 3.23272   2
   2 -12  -2 118.849 3.24433   2
   2  12  -2 124.274 2.92684   6
   1 -12  -2 32.1805 1.38353   2
  -1 -12   2 33.0080 1.51819   1
   1 -12  -2 31.2015 1.50349   1
  -1  12   2 30.8617 1.39526   6
   1  12  -2 31.6237 1.21417   6
   0 -12   2 28.2997 1.40847   1
   0 -12  -2 30.3875 1.47773   1
   0 -12  -2 31.9473 1.38325   2
   0  12   2 30.9487 1.34493   6
   0  12  -2 29.2167 1.15848   6
  -1 -12  -2 0.63708 0.34298   2
  -1 -12  -2 0.20734 0.43441   1
   1 -12   2 0.32532 0.44769   1
   1  12   2 -0.1111 0.32771   6
  -1  12  -2 0.44045 0.33857   6
   1  12   2 0.54799 0.32610   5
  -2 -12  -2 14.5396 1.08155   1
  -2 -12  -2 12.1864 0.87942   2
   2 -12   2 13.1772 0.98720   1
   2  12   2 14.8575 0.94849   6
   2  12   2 14.1200 0.82574   5
  -3 -12  -2 -0.2733 0.42144   1
   3 -12   2 -0.0420 0.38280   1
  -3 -12  -2 -0.2146 0.26415   2
   3  12   2 0.02268 0.33835   6
   3  12   2 0.27098 0.28020   5
   4 -12   2 16.6300 1.04644   1
  -4 -12  -2 15.6785 0.99738   2
   4  12   2 17.6747 1.02778   6
   5 -12   2 1.05781 0.42792   1
  -5 -12  -2 0.60370 0.39085   2
   5  12   2 1.38629 0.43919   6
   5 -13  -2 14.8984 1.10678   1
  -5 -13   2 18.3246 1.09703   2
   5  13  -2 14.1744 0.95462   6
  -4 -13   2 16.0893 1.08123   2
   4 -13  -2 18.9074 1.19803   1
   4  13  -2 16.6306 0.95228   6
   3 -13  -2 0.22384 0.45182   1
   3 -13  -2 0.66486 0.40113   2
  -3 -13   2 0.00583 0.47997   1
  -3 -13   2 -0.0647 0.32224   2
   3  13  -2 -0.4369 0.28820   6
   2 -13  -2 0.77370 0.39532   2
  -2 -13   2 0.75938 0.43007   2
  -2 -13   2 1.14884 0.56627   1
   2 -13  -2 1.61332 0.59380   1
   2  13  -2 0.99796 0.36952   6
  -1 -13   2 28.4520 1.50665   1
   1 -13  -2 27.1144 1.37685   2
   1 -13  -2 28.5729 1.53615   1
  -1  13   2 27.0706 1.33032   6
   1  13  -2 27.1138 1.18779   6
   0 -13  -2 169.816 4.26607   2
   0 -13  -2 172.449 4.48120   1
   0 -13   2 168.129 4.39787   1
   0  13   2 171.635 4.09764   6
   0  13  -2 166.456 3.86249   6
   1 -13   2 54.2940 2.05542   1
  -1 -13  -2 53.8485 1.93641   2
  -1 -13  -2 54.2509 2.08187   1
  -1  13  -2 51.7322 1.71883   6
   1  13   2 51.8195 1.86688   6
  -2 -13  -2 161.317 4.37722   1
  -2 -13  -2 163.106 4.10692   2
   2 -13   2 162.835 4.23463   1
   2  13   2 162.622 3.95115   6
   2  13   2 164.354 3.76908   5
  -3 -13  -2 68.6375 2.23184   2
  -3 -13  -2 64.7909 2.40841   1
   3 -13   2 68.4535 2.25346   1
   3  13   2 63.6814 1.96024   5
   3  13   2 64.3996 2.12208   6
   4 -13   2 61.6214 2.11366   1
  -4 -13  -2 60.3680 2.08147   2
   4  13   2 58.9255 2.00053   6
   4 -14  -2 8.99241 0.90177   1
   4 -14  -2 7.39089 0.88870   2
  -4 -14   2 8.45366 1.02616   1
  -4 -14   2 9.93166 0.92035   2
   4  14  -2 7.30232 0.74452   6
   3 -14  -2 117.431 3.42024   1
  -3 -14   2 114.318 3.34964   2
   3 -14  -2 113.869 3.39432   2
  -3 -14   2 124.136 3.61633   1
   3  14  -2 119.226 3.01594   6
   2 -14  -2 9.97200 1.07123   1
  -2 -14   2 10.9960 1.13466   1
  -2 -14   2 11.2869 1.00993   2
   2 -14  -2 10.5300 0.92979   2
   2  14  -2 10.5156 0.81211   6
   1 -14  -2 211.820 5.25595   2
  -1 -14   2 218.046 5.49632   1
  -1 -14   2 217.324 5.33618   2
   1 -14  -2 218.532 5.47754   1
   1  14  -2 215.043 4.78564   6
  -1  14   2 220.373 5.07308   6
   0 -14  -2 4.11929 0.74656   1
   0 -14  -2 5.14683 0.74728   2
   0 -14   2 3.67416 0.73104   1
   0  14  -2 3.72233 0.58070   6
   0  14   2 5.59651 0.76080   6
   1 -14   2 35.4164 1.69059   1
  -1 -14  -2 34.4766 1.56833   2
  -1 -14  -2 38.0545 1.80072   1
   1  14   2 35.3710 1.54199   6
  -1  14  -2 33.5325 1.37964   6
  -2 -14  -2 -0.3307 0.35681   2
   2 -14   2 0.57451 0.47843   1
  -2 -14  -2 -0.1462 0.50806   1
   2  14   2 -0.3428 0.32437   5
   2  14   2 0.06681 0.41498   6
   3 -14   2 7.38666 0.85233   1
  -3 -14  -2 6.66897 0.99055   1
  -3 -14  -2 5.64029 0.75771   2
   3  14   2 6.16267 0.75425   6
  -3 -15   2 2.97547 0.59080   2
   3 -15  -2 3.94296 0.71229   1
  -3 -15   2 2.07547 0.63902   1
   3 -15  -2 3.96246 0.69419   2
   3  15  -2 3.48552 0.57433   6
   2 -15  -2 0.66942 0.52273   1
   2 -15  -2 0.03716 0.32544   2
  -2 -15   2 -0.5623 0.48813   1
  -2 -15   2 0.15090 0.37605   2
   2  15  -2 -0.5533 0.30332   6
  -2  15   2 -0.8492 0.38192   6
  -1 -15   2 0.15867 0.38292   2
  -1 -15   2 0.05184 0.52183   1
   1 -15  -2 0.11835 0.45526   1
   1 -15  -2 0.27456 0.40107   2
   1  15  -2 -0.5680 0.30921   6
  -1  15   2 -0.5505 0.36051   6
   0 -15  -2 1.45259 0.63347   1
   0 -15   2 0.99015 0.57033   1
   0 -15  -2 1.27543 0.50925   2
   0  15   2 -0.2141 0.40109   6
  -1 -15  -2 0.21415 0.54223   1
   1 -15   2 0.73516 0.49393   1
  -1 -15  -2 -0.1516 0.34715   2
   1  15   2 0.29493 0.36944   6
  -2 -15  -2 0.27929 0.39706   2
   2 -15   2 1.29030 0.51187   1
  -2 -15  -2 0.58794 0.55724   1
   2  15   2 -0.0601 0.38289   6
   9   0  -3 -0.3391 0.26981   1
   8   0  -3 2.12080 0.46802   1
   7   0  -3 -0.3982 0.27752   1
   7   0  -3 -0.0408 0.21722   3
   6   0  -3 9.47472 0.59186   1
   6   0  -3 10.8766 0.60553   3
   5   0  -3 -0.0121 0.14341   1
   5   0  -3 -0.0746 0.12544   3
  -4   0   3 1304.92 32.9979   4
   4   0  -3 1306.71 26.6864   1
   4   0  -3 1348.80 29.2545   3
   3   0  -3 -0.4573 0.08146   1
   3   0  -3 -0.3876 0.12695   3
   2   0  -3 336.227 8.63856   1
  -2   0   3 316.022 5.56350   5
  -2   0   3 301.958 5.86115   2
   2   0  -3 303.067 5.84872   2
  -1   0   3 -0.7028 0.03616   1
   1   0  -3 -0.5752 0.03295   1
   1   0  -3 -0.4730 0.07434   3
   1   0  -3 -0.6010 0.04118   2
   0   0  -3 488.438 10.7596   3
   0   0  -3 498.832 9.57524   2
   0   0   3 453.553 10.2575   4
   1   0   3 -0.1531 0.09103   4
  -1   0  -3 -0.1133 0.05159   3
   1   0   3 -0.1275 0.05564   6
   1   0   3 -0.1513 0.05459   1
  -1   0  -3 -0.1727 0.07595   6
   2   0   3 1316.71 24.5880   6
   2   0   3 1372.79 26.7649   1
   2   0   3 1285.15 27.8979   4
  -2   0  -3 1337.32 25.3744   2
   3   0   3 0.24228 0.15206   1
   3   0   3 0.03003 0.10529   6
   3   0   3 0.01301 0.17201   4
  -3   0  -3 -0.0925 0.14560   2
   4   0   3 1154.89 20.7528   6
   4   0   3 1135.96 23.7581   4
  -4   0  -3 1129.96 21.6163   2
   4   0   3 1144.76 22.8490   1
  -5   0  -3 0.13547 0.21220   2
  -6   0  -3 518.135 10.1441   2
   6   0   3 520.431 10.6823   1
  -7   0  -3 -0.0458 0.22437   2
   7   0   3 0.12282 0.28934   1
  -8   0  -3 49.3169 1.67899   2
   8   0   3 51.0599 1.85121   1
   9  -1  -3 14.3538 0.97712   1
   9   1  -3 13.1930 0.97761   1
   8  -1  -3 17.3643 0.96530   1
   8   1  -3 17.6794 0.98289   1
   7  -1  -3 12.9633 0.79539   1
   7  -1  -3 13.7975 0.72154   3
   7   1  -3 12.6426 0.81997   1
   7   1  -3 14.5829 0.79756   3
   6  -1  -3 17.6180 0.78164   1
   6  -1  -3 15.9070 0.74299   3
  -6  -1   3 16.4099 0.61150   4
   6   1  -3 16.8431 0.77521   3
   6   1  -3 16.4695 0.78741   1
  -5  -1   3 4.74785 0.28256   4
   5  -1  -3 4.70667 0.38253   1
   5  -1  -3 4.74982 0.37215   3
   5   1  -3 5.19678 0.39285   1
   5   1  -3 4.44550 0.37701   3
   4  -1  -3 21.7262 0.78945   3
   4  -1  -3 22.3525 0.73299   1
   4   1  -3 21.4197 0.79810   3
   4   1  -3 22.1514 0.76373   1
   3  -1  -3 346.423 7.38154   3
   3  -1  -3 323.082 6.68270   1
   3   1  -3 342.335 7.39966   3
   3   1  -3 333.148 6.71057   1
   2  -1  -3 96.0750 1.96828   1
  -2  -1   3 92.1832 1.85522   6
  -2  -1   3 92.2886 1.79432   2
   2  -1  -3 94.1177 1.80152   2
  -2   1   3 92.4722 1.83301   2
  -2   1   3 93.3718 1.97932   4
  -2   1   3 95.3781 1.86645   5
   2   1  -3 93.2378 1.97505   1
   2   1  -3 94.7147 1.82679   2
   1  -1  -3 207.389 3.94894   2
  -1  -1   3 213.866 4.06200   1
   1  -1  -3 208.256 4.09618   1
   1   1  -3 208.218 3.95999   2
  -1   1   3 204.167 4.39102   4
  -1   1   3 207.497 4.12326   1
   1   1  -3 210.880 4.60931   3
   0  -1   3 202.702 3.65491   6
   0  -1   3 202.832 3.93081   1
   0  -1  -3 191.174 4.30083   4
   0   1  -3 201.562 4.40556   3
   0   1  -3 208.351 3.90792   1
   0   1  -3 197.780 3.88898   2
   0   1   3 205.638 4.34244   4
   1  -1   3 354.796 6.47233   6
   1  -1   3 350.858 7.07947   1
  -1   1  -3 349.060 6.48870   6
   1   1   3 343.339 7.43064   4
   1   1   3 350.707 6.45608   6
   2  -1   3 454.012 9.68168   4
  -2  -1  -3 459.768 9.67982   4
   2  -1   3 468.492 8.36396   6
  -2  -1  -3 443.528 8.68427   2
   2  -1   3 461.107 8.97666   1
   2   1   3 455.640 8.44048   6
   2   1   3 459.317 9.04363   1
   2   1   3 459.406 9.73884   4
  -2   1  -3 464.313 8.71651   2
  -3  -1  -3 357.854 6.94860   2
  -3  -1  -3 359.422 7.74366   4
   3  -1   3 356.251 7.75652   4
   3  -1   3 358.528 7.17464   1
   3  -1   3 358.399 6.68075   6
   3   1   3 363.832 7.25284   1
   3   1   3 356.674 6.74089   6
   3   1   3 359.967 7.83064   4
  -3   1  -3 356.128 6.97202   2
   4  -1   3 36.6833 1.10698   1
   4  -1   3 38.2414 1.27751   4
   4   1   3 37.4168 1.33624   4
   4   1   3 36.8751 1.16454   1
  -4   1  -3 36.8006 1.12609   2
   4   1   3 36.9644 1.05520   6
   5  -1   3 59.9382 1.64489   1
  -5  -1  -3 58.8054 1.58639   2
   5  -1   3 59.2867 1.82528   4
   5   1   3 57.1552 1.53105   6
   5   1   3 57.9629 1.89451   4
   5   1   3 57.8925 1.68869   1
  -5   1  -3 57.5318 1.59987   2
   6  -1   3 11.6155 0.73577   1
  -6  -1  -3 10.9189 0.70590   2
  -6   1  -3 11.6020 0.69792   2
   6   1   3 10.9166 0.77932   1
   6   1   3 12.6579 0.66975   6
   7  -1   3 0.89674 0.33140   1
  -7  -1  -3 0.45208 0.27766   2
   7   1   3 0.56373 0.33048   1
  -7   1  -3 1.28625 0.34989   2
   8  -1   3 1.34912 0.44810   1
  -8  -1  -3 1.10751 0.37614   2
  -8   1  -3 1.00651 0.37951   2
   8   1   3 1.54844 0.46853   1
   9  -2  -3 3.83589 0.59130   1
   9   2  -3 3.80715 0.62921   1
   8  -2  -3 0.30377 0.32315   1
   8   2  -3 0.40772 0.32539   1
   7  -2  -3 6.28350 0.55400   3
   7  -2  -3 6.69667 0.62250   1
   7   2  -3 6.31869 0.63064   1
   6  -2  -3 0.24995 0.25208   1
   6  -2  -3 0.07848 0.20124   3
  -6  -2   3 0.01375 0.16084   4
   6   2  -3 0.03850 0.23282   1
   5  -2  -3 23.3335 0.85034   1
   5  -2  -3 24.4953 0.88347   3
  -5  -2   3 24.1286 0.56922   2
   5   2  -3 26.4366 0.96064   3
   5   2  -3 23.6683 0.90271   1
   4  -2  -3 0.20784 0.15321   3
   4  -2  -3 0.04258 0.12918   1
  -4  -2   3 0.32668 0.07259   2
   4   2  -3 0.13906 0.16682   3
   4   2  -3 0.21618 0.16351   1
  -3  -2   3 117.209 2.21205   2
  -3  -2   3 115.556 2.22124   2
   3  -2  -3 111.039 2.45161   1
   3  -2  -3 112.823 2.21577   2
   3   2  -3 108.193 2.48167   1
   3   2  -3 112.263 2.32817   6
   3   2  -3 115.022 2.75708   3
   2  -2  -3 0.89857 0.10697   2
   2  -2  -3 0.87151 0.07858   4
   2  -2  -3 0.91889 0.13885   1
  -2   2   3 0.78818 0.14510   5
   2   2  -3 0.94125 0.11844   6
  -1  -2   3 212.257 3.86418   6
   1  -2  -3 208.650 4.04287   2
   1  -2  -3 205.098 4.44812   4
   1  -2  -3 214.324 4.23552   1
   1   2  -3 215.205 4.70973   3
  -1   2   3 209.770 4.49125   4
   1   2  -3 206.925 4.06078   2
   0  -2  -3 4.98490 0.32566   1
   0  -2  -3 4.82102 0.37264   4
   0  -2   3 5.32135 0.28577   1
   0   2   3 4.97686 0.38359   4
   1  -2   3 -0.8899 0.10261   1
   1   2   3 -0.6594 0.16055   6
   1   2   3 -0.9376 0.15740   4
  -1   2  -3 -0.9765 0.06695   6
   2  -2   3 4.73078 0.26654   1
  -2  -2  -3 4.27318 0.32445   2
   2   2   3 4.30486 0.30627   6
  -2   2  -3 4.54527 0.33724   2
   2   2   3 4.01391 0.39221   4
  -3  -2  -3 70.2404 1.65631   2
  -3  -2  -3 69.0055 1.85698   4
   3  -2   3 69.2708 1.84517   4
   3  -2   3 69.3775 1.63033   1
   3   2   3 65.6539 1.93247   4
  -3   2  -3 68.2416 1.68257   2
   3   2   3 69.7091 1.60891   6
  -4  -2  -3 1.68703 0.32246   4
   4  -2   3 1.43107 0.24935   1
   4  -2   3 1.00269 0.27707   4
  -4  -2  -3 1.35100 0.26683   2
  -4   2  -3 1.44989 0.27810   2
   4   2   3 1.26741 0.31773   4
   4   2   3 1.32241 0.22818   6
   4   2   3 0.85592 0.28294   1
   5  -2   3 6.16953 0.55156   4
   5  -2   3 6.60533 0.49238   1
  -5  -2  -3 5.75461 0.47298   2
   5   2   3 6.13789 0.54958   1
   5   2   3 5.43872 0.45970   6
  -5   2  -3 6.17407 0.50113   2
   6  -2   3 8.21393 0.61487   1
  -6  -2  -3 7.40749 0.58606   2
   6   2   3 7.81655 0.70147   1
  -6   2  -3 8.45275 0.60710   2
   6   2   3 9.24335 0.60432   6
   7  -2   3 11.1908 0.77035   1
  -7  -2  -3 9.74113 0.66463   2
   7   2   3 10.6235 0.68990   6
  -7   2  -3 11.4941 0.74550   2
   7   2   3 11.1814 0.82786   1
  -8  -2  -3 2.11153 0.45994   2
   8  -2   3 2.61796 0.50964   1
  -8   2  -3 2.10493 0.45743   2
   9  -3  -3 3.51962 0.57175   1
   9   3  -3 3.59564 0.62684   1
   8  -3  -3 35.2806 1.38231   1
   8   3  -3 34.9209 1.49935   1
   7  -3  -3 196.842 4.65967   3
   7  -3  -3 189.731 4.42243   1
   7   3  -3 194.818 4.61051   1
  -6  -3   3 53.3917 1.54860   4
   6  -3  -3 54.2067 1.61143   3
   6  -3  -3 53.2547 1.58149   1
   6   3  -3 51.5670 1.67170   1
  -5  -3   3 41.5411 0.93436   2
   5  -3  -3 42.4995 1.28429   3
   5  -3  -3 39.9760 1.21682   1
   5   3  -3 41.0622 1.31369   1
   5   3  -3 39.8246 1.16310   6
   4  -3  -3 0.21242 0.17702   1
  -4  -3   3 0.76179 0.13273   2
   4   3  -3 1.42202 0.20938   6
   4   3  -3 0.27043 0.18105   1
   3  -3  -3 180.945 3.85404   1
   3  -3  -3 182.095 3.59848   2
   3   3  -3 189.134 3.59355   6
   2  -3  -3 1.22291 0.15349   2
   2  -3  -3 1.14643 0.18301   1
   2  -3  -3 1.42103 0.13509   4
  -2   3   3 0.86244 0.17367   5
   2   3  -3 0.89265 0.12150   6
   1  -3  -3 81.6558 1.84472   1
   1  -3  -3 83.3921 1.90500   4
   1  -3  -3 81.8041 1.76238   2
  -1  -3   3 81.5857 1.61042   6
   1   3  -3 83.2151 1.58824   6
   1   3  -3 82.3121 1.79223   2
  -1   3   3 81.1004 1.74955   5
   0  -3  -3 216.613 4.45864   1
   0  -3   3 221.883 4.41002   1
   0   3  -3 218.522 3.95500   6
  -1  -3  -3 296.581 6.29047   4
   1  -3   3 288.231 5.77987   1
   1   3   3 299.123 6.38194   4
  -1   3  -3 294.700 5.26517   6
   1   3   3 275.650 5.53633   6
   2  -3   3 178.210 3.65465   1
  -2  -3  -3 175.503 3.60550   2
   2   3   3 176.571 4.15488   4
  -2   3  -3 178.852 3.66995   2
   2   3   3 175.993 3.55198   6
  -3  -3  -3 27.6513 0.88075   2
  -3  -3  -3 29.4619 1.03043   4
   3  -3   3 28.0849 0.84053   1
  -3   3  -3 27.4558 0.92242   2
   3   3   3 27.5462 1.10158   4
   3   3   3 28.0451 0.87663   6
  -4  -3  -3 128.826 3.16087   4
  -4  -3  -3 124.582 2.78405   2
   4  -3   3 122.708 3.10446   4
   4  -3   3 127.254 2.84607   1
   4   3   3 126.208 2.75763   6
   4   3   3 126.020 3.32444   4
  -4   3  -3 126.203 2.87099   2
   5  -3   3 1.70340 0.31547   1
   5  -3   3 1.76462 0.34850   4
  -5  -3  -3 2.16796 0.33629   2
  -5   3  -3 1.86993 0.33006   2
   5   3   3 2.00493 0.32957   6
  -6  -3  -3 -0.1674 0.20597   2
   6  -3   3 0.32486 0.26300   1
   6   3   3 0.05177 0.22788   6
  -6   3  -3 -0.4506 0.20363   2
  -7  -3  -3 0.64819 0.29192   2
   7  -3   3 0.64996 0.32429   1
  -7   3  -3 1.04200 0.35026   2
   7   3   3 0.50202 0.29575   6
   8  -3   3 7.26828 0.74710   1
  -8   3  -3 6.93675 0.73388   2
   9  -4  -3 0.10664 0.30282   1
   8  -4  -3 100.052 2.73783   1
   7  -4  -3 -0.0153 0.25768   3
   7  -4  -3 0.11251 0.30632   1
   6  -4  -3 1466.92 29.4469   1
   6  -4  -3 1546.77 33.2902   3
   6   4  -3 1514.04 27.5366   6
  -5  -4   3 0.15589 0.11499   2
   5  -4  -3 0.06794 0.07384   4
   5  -4  -3 0.94993 0.25758   1
   5   4  -3 0.06550 0.15990   6
  -4  -4   3 1923.97 36.3166   2
   4  -4  -3 1893.74 38.7833   1
   4   4  -3 1946.46 36.3070   6
   3  -4  -3 5.23130 0.38202   1
   3   4  -3 4.95390 0.32097   6
   2  -4  -3 3686.86 73.7863   1
  -2   4   3 3824.80 67.0780   5
   1  -4  -3 23.0001 0.74629   4
   1  -4  -3 23.3611 0.76594   1
   1   4  -3 23.3446 0.57604   6
  -1   4   3 24.0340 0.74781   5
   0  -4  -3 623.896 12.0244   1
   0  -4  -3 603.668 11.4815   2
   0  -4   3 611.061 12.3810   1
   0   4  -3 614.690 11.2333   6
   0   4  -3 595.844 11.5243   2
   1  -4   3 14.0036 0.52069   1
  -1  -4  -3 13.6564 0.61840   4
   1   4   3 14.0039 0.58587   6
   2  -4   3 255.707 5.20991   1
  -2  -4  -3 261.895 5.10612   2
  -2   4  -3 257.077 5.17883   2
   2   4   3 247.862 5.01129   6
  -3  -4  -3 0.02255 0.15204   2
  -3  -4  -3 0.07539 0.15611   4
   3  -4   3 -0.1248 0.11482   1
  -3   4  -3 0.02050 0.14285   2
   3   4   3 -0.0338 0.13748   6
  -4  -4  -3 457.725 9.93779   4
  -4  -4  -3 457.569 8.86525   2
   4  -4   3 456.389 9.19875   1
  -4   4  -3 458.515 8.99624   2
   4   4   3 453.445 8.73003   6
   5  -4   3 4.75176 0.47148   1
  -5  -4  -3 4.39482 0.46029   2
   5   4   3 5.44247 0.49984   6
  -5   4  -3 4.30318 0.51501   2
  -6  -4  -3 147.687 3.34429   2
   6  -4   3 148.407 3.49081   1
   6   4   3 148.463 3.36558   6
  -6   4  -3 143.514 3.49384   2
   7  -4   3 1.61587 0.41119   1
  -7  -4  -3 0.88070 0.30705   2
   7   4   3 1.26695 0.34983   6
  -7   4  -3 1.96960 0.44119   2
   9  -5  -3 8.86712 0.81346   1
   8  -5  -3 60.6877 1.95611   1
   7  -5  -3 175.373 4.05656   1
   7  -5  -3 173.966 4.23241   3
   7   5  -3 164.548 3.80241   6
   6  -5  -3 129.384 3.10427   1
   6   5  -3 126.129 2.92204   6
   5  -5  -3 58.6403 1.65676   1
  -5  -5   3 58.7664 1.42243   2
   5   5  -3 58.8445 1.56009   6
  -4  -5   3 0.38588 0.17173   2
   4  -5  -3 0.74855 0.25101   1
   4   5  -3 0.22585 0.18669   6
   3  -5  -3 26.1797 0.89963   1
   3   5  -3 24.8812 0.77177   6
   2  -5  -3 115.963 2.58053   2
   2  -5  -3 119.688 2.73195   1
  -2   5   3 121.313 2.57666   5
   1  -5  -3 174.364 3.55580   2
  -1  -5   3 171.953 3.66916   1
   1  -5  -3 169.889 3.71292   1
  -1   5   3 169.627 3.42199   5
   1   5  -3 168.773 3.27284   6
   0  -5  -3 551.994 10.4197   2
   0  -5   3 560.613 10.8524   1
   0  -5  -3 543.893 11.5488   4
   0  -5  -3 540.977 10.8963   1
   0   5   3 539.342 9.85225   5
   0   5  -3 542.801 10.1826   6
   1  -5   3 341.603 6.93425   1
  -1  -5  -3 345.704 7.47024   4
   1   5   3 338.847 6.60352   6
   2  -5   3 323.484 6.52102   1
  -2  -5  -3 314.403 6.32418   2
   2   5   3 323.873 6.25646   6
  -2   5  -3 318.326 6.42644   2
  -3  -5  -3 35.5493 1.09772   2
   3  -5   3 36.2804 1.06911   1
  -3   5  -3 34.5112 1.16399   2
   3   5   3 34.7371 1.11134   6
   4  -5   3 114.874 2.65594   1
  -4  -5  -3 111.489 2.61564   2
   4   5   3 111.140 2.62106   6
  -4   5  -3 116.095 2.77959   2
   5  -5   3 0.43387 0.26664   1
  -5  -5  -3 0.61432 0.25784   2
  -5   5  -3 1.27776 0.36314   2
   5   5   3 0.66663 0.28971   6
   6  -5   3 2.07351 0.39406   1
  -6  -5  -3 1.61527 0.33591   2
   6   5   3 1.91332 0.40400   6
  -6   5  -3 1.63091 0.39868   2
  -7  -5  -3 0.70222 0.29412   2
   7  -5   3 0.28206 0.34109   1
   7   5   3 0.22699 0.26593   6
  -7   5  -3 0.69495 0.34318   2
   9  -6  -3 1.38845 0.44324   1
   8  -6  -3 1.03570 0.41613   1
   8   6  -3 1.01864 0.36872   6
   7  -6  -3 26.3160 1.11250   3
   7  -6  -3 25.7726 1.12752   1
   7   6  -3 25.6116 1.08886   6
   6  -6  -3 32.7431 1.22019   1
   6   6  -3 31.4271 1.13235   6
   5  -6  -3 435.499 8.95970   1
  -5  -6   3 437.293 8.40551   2
   5   6  -3 432.025 8.34806   6
  -4  -6   3 25.9496 0.87061   2
   4  -6  -3 24.1469 0.93844   1
   4   6  -3 24.8992 0.85036   6
   3  -6  -3 910.279 17.9953   1
   3  -6  -3 924.665 17.1634   2
   3   6  -3 903.169 16.6757   6
   2  -6  -3 22.1111 0.79499   2
   2  -6  -3 21.8304 0.84358   1
  -2   6   3 20.5021 0.80226   5
   2   6  -3 20.8336 0.66635   6
  -1  -6   3 396.703 8.06997   1
   1  -6  -3 378.386 7.71904   2
   1  -6  -3 405.129 8.12167   1
  -1   6   3 402.972 7.39225   5
   0  -6   3 5.31699 0.41895   1
   0  -6  -3 5.41322 0.40132   2
   0  -6  -3 5.92382 0.46108   1
   0   6  -3 5.80994 0.31675   6
   0   6   3 5.57494 0.38849   5
   1  -6   3 140.065 3.17504   1
  -1  -6  -3 143.493 3.46834   4
   1   6   3 140.070 3.08190   6
  -2  -6  -3 18.6525 0.75810   2
   2  -6   3 17.6191 0.71096   1
  -2  -6  -3 18.0579 0.87636   4
  -2   6  -3 17.7619 0.80113   2
   3  -6   3 128.819 2.92111   1
  -3  -6  -3 127.079 2.88736   2
   3   6   3 126.571 2.88036   6
  -3   6  -3 126.463 3.03086   2
  -4  -6  -3 4.39053 0.47058   2
   4  -6   3 4.08471 0.42507   1
  -4   6  -3 6.96874 0.60682   2
   4   6   3 3.97998 0.47214   6
  -5  -6  -3 115.690 2.77378   2
   5  -6   3 118.591 2.86005   1
   5   6   3 119.220 2.84183   6
  -5   6  -3 115.788 2.99279   2
  -6  -6  -3 0.17776 0.24349   2
   6  -6   3 -0.0508 0.25973   1
  -6   6  -3 2.02606 0.47216   2
   6   6   3 -0.1758 0.24749   6
   7  -6   3 1.91216 0.45758   1
  -7  -6  -3 1.37744 0.34760   2
   7   6   3 1.62233 0.43411   6
  -7   6  -3 1.76301 0.44750   2
   8  -7  -3 4.24305 0.59546   1
   8   7  -3 3.72397 0.56697   6
   7  -7  -3 19.6812 1.02754   1
   7   7  -3 18.5442 0.93373   6
  -6  -7   3 2.34729 0.33222   2
   6  -7  -3 1.92356 0.39105   1
   6   7  -3 1.97019 0.38453   6
   5  -7  -3 0.05438 0.22741   1
  -5  -7   3 0.20648 0.20543   2
   5   7  -3 0.36428 0.20739   6
  -4  -7   3 22.8462 0.87184   2
   4  -7  -3 23.7541 0.95185   1
   4   7  -3 21.6900 0.80988   6
   3  -7  -3 235.436 5.23511   1
   3  -7  -3 243.252 5.02526   2
   3   7  -3 245.010 4.77674   6
   2  -7  -3 161.201 3.77819   1
   2  -7  -3 168.596 3.62454   2
   2   7  -3 169.223 3.35812   6
  -2   7   3 163.863 3.52322   5
   1  -7  -3 204.062 4.49957   1
  -1  -7   3 202.030 4.46055   1
   1  -7  -3 208.529 4.31228   2
  -1   7   3 206.786 4.13304   5
   1   7  -3 191.736 3.96639   6
   0  -7   3 91.4576 2.28371   1
   0  -7  -3 91.3437 2.22660   2
   0  -7  -3 89.8993 2.32328   1
   0   7   3 89.6853 2.12392   5
   1  -7   3 97.0064 2.40615   1
  -1  -7  -3 99.7536 2.63890   4
  -1  -7  -3 101.484 2.49653   1
   1   7   3 94.0466 2.33215   6
   1   7   3 95.2557 2.23346   5
   2  -7   3 27.5836 0.98050   1
  -2  -7  -3 26.4612 0.97784   2
   2   7   3 26.9520 1.02501   6
  -3  -7  -3 50.9239 1.51329   2
   3  -7   3 51.4003 1.49211   1
   3   7   3 53.3039 1.55825   6
  -3   7  -3 50.4339 1.64403   2
   4  -7   3 2.34051 0.36387   1
  -4  -7  -3 1.42933 0.31333   2
  -4   7  -3 1.79699 0.40010   2
   4   7   3 1.35128 0.32709   6
   5  -7   3 10.3121 0.68467   1
  -5  -7  -3 10.8762 0.69284   2
   5   7   3 10.6160 0.74559   6
  -5   7  -3 12.0904 0.83888   2
  -6  -7  -3 -0.0621 0.24211   2
   6  -7   3 -0.0449 0.28089   1
   6   7   3 0.16630 0.29751   6
  -6   7  -3 0.21258 0.30328   2
   7  -7   3 1.02027 0.37617   1
  -7  -7  -3 1.00929 0.35012   2
   7   7   3 1.10990 0.40054   6
  -7   7  -3 1.54738 0.45622   2
   8  -8  -3 2.15181 0.51348   1
   8   8  -3 1.97668 0.47437   6
   7  -8  -3 1.71285 0.42181   1
   7   8  -3 2.06403 0.43938   6
   6  -8  -3 0.45739 0.34019   1
   6   8  -3 0.23926 0.30093   6
  -5  -8   3 11.9029 0.66182   2
   5  -8  -3 11.9473 0.74646   1
   5   8  -3 12.0175 0.67987   6
   4  -8  -3 248.979 5.55816   1
  -4  -8   3 251.181 5.30329   2
   4   8  -3 258.691 5.12066   6
  -3  -8   3 13.4576 0.72779   2
   3  -8  -3 14.2318 0.77432   1
   3  -8  -3 14.1111 0.73230   2
   3   8  -3 13.9811 0.63314   6
   2  -8  -3 37.4262 1.32688   1
   2  -8  -3 36.3027 1.23174   2
  -2   8   3 36.9122 1.25100   5
   2   8  -3 37.9240 1.06955   6
   1  -8  -3 0.36192 0.22015   2
  -1  -8   3 0.22382 0.26255   1
   1  -8  -3 0.54727 0.29923   1
   1   8  -3 0.58420 0.19131   6
  -1   8   3 0.51482 0.25097   5
   0  -8  -3 8.18754 0.57841   2
   0  -8   3 8.77130 0.62804   1
   0  -8  -3 8.84939 0.67534   1
   0   8   3 8.77643 0.57061   5
   0   8  -3 9.80999 0.50011   6
   1  -8   3 13.6893 0.75793   1
  -1  -8  -3 11.7321 0.76159   1
   1   8   3 12.3377 0.65643   5
   2  -8   3 101.207 2.51475   1
  -2  -8  -3 97.0035 2.45509   2
   2   8   3 97.8035 2.46730   6
  -3  -8  -3 11.6629 0.70547   2
   3  -8   3 11.8241 0.70112   1
   3   8   3 13.0336 0.74949   6
   4  -8   3 234.434 5.11683   1
  -4  -8  -3 229.152 4.97517   2
   4   8   3 231.141 4.95697   6
   5  -8   3 0.33174 0.29023   1
  -5  -8  -3 0.54818 0.32140   2
   5   8   3 0.25942 0.30888   6
  -5   8  -3 0.32413 0.33021   2
   6  -8   3 171.189 4.12543   1
  -6  -8  -3 172.911 3.98821   2
   6   8   3 178.609 4.08020   6
  -6   8  -3 173.278 4.32482   2
   8  -9  -3 26.9460 1.32406   1
   8   9  -3 28.4535 1.27679   6
   7  -9  -3 0.34479 0.36713   1
   7   9  -3 0.20775 0.30402   6
   6  -9  -3 14.9712 0.91910   1
   6   9  -3 14.9737 0.86216   6
  -5  -9   3 3.82789 0.47469   2
   5  -9  -3 5.39182 0.62181   1
   5   9  -3 4.05013 0.48552   6
  -4  -9   3 -0.2436 0.20047   2
   4  -9  -3 0.21647 0.28412   1
   4   9  -3 0.38562 0.21553   6
  -3  -9   3 34.1093 1.26559   2
   3  -9  -3 32.6479 1.27784   1
   3  -9  -3 34.9584 1.27009   2
   3   9  -3 33.2634 1.07598   6
   2  -9  -3 78.9559 2.18328   2
  -2  -9   3 83.2432 2.30243   1
   2  -9  -3 80.5728 2.29828   1
   2   9  -3 81.3249 1.94086   6
  -1  -9   3 84.6070 2.30398   1
   1  -9  -3 78.0255 2.17101   2
   1  -9  -3 80.0760 2.29255   1
  -1   9   3 80.6496 2.12636   5
   1   9  -3 82.4778 1.93047   6
   0  -9  -3 264.265 5.76868   1
   0  -9   3 254.083 5.67628   1
   0  -9  -3 254.776 5.47113   2
   0   9   3 251.656 5.17082   5
   0   9  -3 259.569 5.07451   6
   1  -9   3 140.217 3.41913   1
  -1  -9  -3 139.906 3.50501   1
   1   9   3 140.860 3.14093   5
  -1   9  -3 141.017 3.01686   6
  -2  -9  -3 288.358 6.11761   2
   2  -9   3 289.178 6.30946   1
   2   9   3 302.219 6.06017   6
   2   9   3 286.417 5.74385   5
   3  -9   3 133.077 3.28181   1
  -3  -9  -3 138.063 3.25054   2
   3   9   3 133.242 3.21232   6
  -4  -9  -3 34.0587 1.28678   2
   4  -9   3 31.9195 1.23402   1
   4   9   3 32.5407 1.28893   6
   5  -9   3 22.5313 1.05392   1
  -5  -9  -3 24.0029 1.08848   2
   5   9   3 22.0104 1.08329   6
   6  -9   3 1.87291 0.44784   1
  -6  -9  -3 2.98592 0.51423   2
   6   9   3 3.02364 0.53476   6
   7 -10  -3 5.91057 0.73814   1
   7  10  -3 4.93101 0.60702   6
   6 -10  -3 1.95075 0.47882   1
   6  10  -3 1.43083 0.37584   6
  -5 -10   3 30.7164 1.22840   2
   5 -10  -3 32.5313 1.31072   1
   5  10  -3 29.7288 1.15519   6
   4 -10  -3 2.49549 0.44961   2
   4 -10  -3 2.32454 0.47995   1
  -4 -10   3 2.20250 0.41583   2
   4  10  -3 2.18158 0.35251   6
  -3 -10   3 98.4021 2.69435   2
   3 -10  -3 98.7335 2.69036   2
   3 -10  -3 97.6252 2.76205   1
   3  10  -3 114.215 2.48778   6
   2 -10  -3 -0.2540 0.20587   2
   2 -10  -3 -0.3955 0.26988   1
  -2 -10   3 0.03462 0.30275   1
   2  10  -3 0.19918 0.21005   6
   1 -10  -3 53.7941 1.80072   1
  -1 -10   3 50.1547 1.73075   1
   1 -10  -3 50.5529 1.65998   2
   1  10  -3 51.3713 1.43030   6
  -1  10   3 49.6947 1.61181   5
   0 -10  -3 0.78525 0.36155   1
   0 -10  -3 0.82476 0.34197   2
   0 -10   3 1.14163 0.39865   1
   0  10   3 0.91220 0.34500   5
   0  10  -3 1.10912 0.28536   6
   0  10   3 1.19332 0.41531   6
   1 -10   3 0.92529 0.38543   1
  -1 -10  -3 0.27625 0.30732   2
  -1 -10  -3 0.88958 0.38598   1
   1  10   3 0.37791 0.30338   5
   1  10   3 1.16578 0.36448   6
  -2 -10  -3 0.41576 0.30973   2
   2 -10   3 0.18222 0.31619   1
  -2 -10  -3 -0.0578 0.29438   1
   2  10   3 0.24063 0.34757   6
   2  10   3 0.20645 0.28201   5
   3 -10   3 115.626 2.97353   1
  -3 -10  -3 114.229 2.93952   2
   3  10   3 114.724 2.74965   5
   3  10   3 113.770 2.90530   6
  -4 -10  -3 8.42499 0.73964   2
   4 -10   3 8.79460 0.69160   1
   4  10   3 7.69921 0.65455   5
   4  10   3 9.69093 0.77720   6
   5 -10   3 59.9679 1.91890   1
  -5 -10  -3 61.7465 1.93902   2
   5  10   3 60.2060 1.96258   6
   6 -10   3 16.5892 0.96319   1
  -6 -10  -3 15.7046 0.94364   2
   6  10   3 14.3714 0.94924   6
   7 -11  -3 20.8703 1.23822   1
   7  11  -3 23.5518 1.15962   6
   6 -11  -3 3.49930 0.60608   1
   6  11  -3 3.60113 0.54904   6
   5 -11  -3 5.53685 0.72203   1
  -5 -11   3 5.12265 0.60103   2
   5  11  -3 4.67474 0.55596   6
   4 -11  -3 -0.0229 0.27513   2
   4 -11  -3 -0.3405 0.32194   1
  -4 -11   3 -0.0342 0.23394   2
   4  11  -3 -0.1614 0.21994   6
  -3 -11   3 1.66613 0.41109   2
   3 -11  -3 0.85734 0.34676   2
   3 -11  -3 0.54571 0.35139   1
   3  11  -3 0.82475 0.26742   6
   2 -11  -3 0.24592 0.36095   1
  -2 -11   3 0.04906 0.34806   1
   2 -11  -3 0.16933 0.25386   2
   2  11  -3 0.04683 0.21499   6
   1 -11  -3 13.6116 0.93493   1
   1 -11  -3 15.9279 0.92757   2
  -1 -11   3 14.6973 0.97190   1
   1  11  -3 14.5578 0.73841   6
  -1  11   3 14.3682 0.87737   5
   0 -11   3 3.97495 0.58147   1
   0 -11  -3 2.95841 0.48335   2
   0 -11  -3 3.69477 0.62014   1
   0  11  -3 3.90293 0.44552   6
   0  11   3 4.35964 0.62225   6
   0  11   3 3.27775 0.53802   5
  -1 -11  -3 7.79619 0.80653   1
  -1 -11  -3 7.29910 0.66963   2
   1 -11   3 9.03596 0.78101   1
   1  11   3 7.80894 0.70181   6
   1  11   3 7.49465 0.64500   5
  -1  11  -3 8.57688 0.64051   6
   2 -11   3 1.57582 0.43675   1
  -2 -11  -3 1.77607 0.43757   2
  -2 -11  -3 1.90816 0.50278   1
   2  11   3 1.33467 0.39387   6
   2  11   3 1.25620 0.37576   5
   3 -11   3 2.74564 0.49363   1
  -3 -11  -3 1.15624 0.42301   2
   3  11   3 1.93811 0.46307   6
   3  11   3 2.89441 0.49690   5
  -4 -11  -3 5.14086 0.61348   2
   4 -11   3 8.04872 0.71127   1
   4  11   3 7.28359 0.65740   5
   4  11   3 6.23974 0.70112   6
  -5 -11  -3 7.35495 0.77070   2
   5 -11   3 8.44558 0.74976   1
   5  11   3 8.29091 0.76331   6
   6 -12  -3 166.812 4.27666   1
   6  12  -3 170.140 3.97259   6
   5 -12  -3 2.25585 0.58066   1
  -5 -12   3 1.67335 0.43786   2
   5 -12  -3 3.14489 0.58603   2
   5  12  -3 1.56694 0.41070   6
   4 -12  -3 130.084 3.43933   2
   4 -12  -3 125.982 3.45304   1
  -4 -12   3 130.110 3.38566   2
   4  12  -3 130.360 3.09183   6
   3 -12  -3 7.05494 0.76194   2
  -3 -12   3 6.33217 0.78347   1
   3 -12  -3 8.69941 0.91238   1
  -3 -12   3 7.92109 0.75797   2
   3  12  -3 7.56558 0.63443   6
   2 -12  -3 219.079 5.02926   2
   2 -12  -3 211.640 5.18433   1
  -2 -12   3 215.970 5.23094   1
   2  12  -3 210.698 4.54390   6
   1 -12  -3 3.03243 0.60071   1
   1 -12  -3 2.95597 0.53668   2
  -1 -12   3 2.61013 0.59704   1
   1  12  -3 2.42072 0.41050   6
  -1  12   3 1.62471 0.51133   6
   0 -12  -3 72.6058 2.39553   1
   0 -12  -3 71.8056 2.23472   2
   0 -12   3 70.8453 2.31942   1
   0  12   3 70.1153 2.20010   6
   0  12   3 69.3640 2.10183   5
   0  12  -3 73.4399 1.93675   6
  -1 -12  -3 0.42515 0.34226   2
   1 -12   3 0.26498 0.40297   1
  -1 -12  -3 0.50189 0.44288   1
  -1  12  -3 -0.0840 0.26816   6
   1  12   3 -0.0137 0.28814   5
   1  12   3 0.23695 0.32677   6
  -2 -12  -3 1.76810 0.46415   2
   2 -12   3 1.90203 0.50805   1
  -2 -12  -3 1.69202 0.56437   1
   2  12   3 1.21928 0.40038   5
   2  12   3 1.90641 0.44668   6
  -3 -12  -3 1.15573 0.52684   1
   3 -12   3 0.54093 0.40281   1
  -3 -12  -3 0.62802 0.35522   2
   3  12   3 0.35538 0.33217   5
   3  12   3 0.59610 0.37197   6
   4 -12   3 19.4588 1.07999   1
  -4 -12  -3 20.4123 1.13226   2
   4  12   3 20.5669 1.13903   6
  -5 -12  -3 2.79379 0.53812   2
   5 -12   3 1.98006 0.48944   1
  -5 -13   3 4.45689 0.65845   2
   5 -13  -3 4.96457 0.73269   1
   5 -13  -3 3.39565 0.63059   2
   5  13  -3 3.45746 0.54384   6
  -4 -13   3 -0.3400 0.43974   1
   4 -13  -3 0.06638 0.43385   1
  -4 -13   3 0.37063 0.36724   2
   4 -13  -3 -0.0910 0.36822   2
   4  13  -3 0.18199 0.28805   6
  -3 -13   3 2.94712 0.60092   2
   3 -13  -3 2.04100 0.55344   2
  -3 -13   3 1.45624 0.59092   1
   3 -13  -3 3.27934 0.67134   1
   3  13  -3 2.57326 0.45363   6
  -2 -13   3 97.8878 2.92926   2
   2 -13  -3 96.9439 2.96006   1
  -2 -13   3 98.7449 3.02411   1
   2 -13  -3 98.4386 2.88762   2
   2  13  -3 94.3480 2.47172   6
   1 -13  -3 46.7670 1.96149   1
  -1 -13   3 47.2916 1.93037   1
   1 -13  -3 48.1367 1.83773   2
   1  13  -3 46.8373 1.51790   6
  -1  13   3 45.2320 1.82011   6
   0 -13  -3 198.332 5.12281   1
   0 -13  -3 211.005 4.93909   2
   0 -13   3 212.109 5.13650   1
   0  13  -3 203.069 4.42788   6
   0  13   3 207.971 4.66507   5
   0  13   3 199.014 4.75215   6
   1 -13   3 55.7170 2.08775   1
  -1 -13  -3 57.5359 2.20756   1
  -1 -13  -3 60.4790 2.06445   2
   1  13   3 56.3710 1.88275   5
   1  13   3 57.9469 2.02282   6
  -2 -13  -3 102.666 2.94995   2
   2 -13   3 106.632 3.04701   1
  -2 -13  -3 103.787 3.21324   1
   2  13   3 103.301 2.76716   5
   2  13   3 106.277 2.93377   6
  -3 -13  -3 10.4271 1.05786   1
  -3 -13  -3 10.6102 0.86103   2
   3 -13   3 11.0280 0.91082   1
   3  13   3 10.3669 0.91171   6
   3  13   3 9.09815 0.79982   5
  -4 -13  -3 22.5135 1.23610   2
  -4 -13  -3 24.1715 1.44666   1
   4 -13   3 22.0669 1.20690   1
   4  13   3 24.2881 1.29080   6
  -4 -14   3 13.6009 1.18921   1
   4 -14  -3 11.3140 1.01328   2
   4 -14  -3 13.4427 1.02622   1
  -4 -14   3 12.4506 1.01627   2
   4  14  -3 11.4317 0.82434   6
  -3 -14   3 166.896 4.36819   2
   3 -14  -3 163.374 4.34353   2
  -3 -14   3 172.912 4.61961   1
   3 -14  -3 173.828 4.51108   1
   3  14  -3 169.812 3.90479   6
  -2 -14   3 19.3643 1.27168   2
  -2 -14   3 17.6330 1.33190   1
   2 -14  -3 20.3552 1.34699   1
   2 -14  -3 18.6847 1.20523   2
   2  14  -3 18.7605 0.97573   6
  -1 -14   3 55.0019 2.20032   1
   1 -14  -3 59.8649 2.27016   1
   1 -14  -3 58.9257 2.16080   2
  -1  14   3 58.7478 2.11495   6
   1  14  -3 57.1721 1.78158   6
   0 -14   3 0.80357 0.52922   1
   0 -14  -3 1.28563 0.44184   2
   0 -14  -3 1.88517 0.66052   1
   0  14   3 0.90764 0.51851   6
  -1 -14  -3 6.82034 0.80658   2
   1 -14   3 6.38298 0.85723   1
  -1 -14  -3 5.49793 0.82308   1
   1  14   3 6.35475 0.77396   5
   1  14   3 5.63678 0.74797   6
   2 -14   3 2.34124 0.58804   1
  -2 -14  -3 1.25130 0.44525   2
  -2 -14  -3 2.33088 0.67779   1
   2  14   3 0.57954 0.43314   6
   2  14   3 1.67771 0.49142   5
  -3 -14  -3 39.0958 1.68218   2
  -3 -14  -3 39.6566 1.91269   1
   3 -14   3 38.0858 1.66008   1
   3  14   3 39.9421 1.70546   6
   3 -15  -3 11.7942 1.03091   2
  -3 -15   3 8.62943 0.96602   2
   3 -15  -3 10.2111 1.04496   1
  -3 -15   3 11.0577 1.20100   1
   3  15  -3 9.16802 0.76490   6
   2 -15  -3 2.00396 0.58650   1
   2 -15  -3 2.30614 0.58480   2
  -2 -15   3 1.53930 0.61718   1
  -2 -15   3 2.61733 0.61434   2
  -2  15   3 1.46299 0.58405   6
   1 -15  -3 0.55392 0.43904   2
  -1 -15   3 -0.2534 0.47455   1
   1 -15  -3 -0.2249 0.40609   1
  -1  15   3 -0.5557 0.33990   6
   0 -15   3 0.06447 0.46358   1
   0 -15  -3 0.38840 0.37995   2
   0 -15  -3 0.62221 0.52863   1
   0  15   3 0.47611 0.41732   6
  -1 -15  -3 0.78270 0.40642   2
   1 -15   3 0.64791 0.46872   1
  -1 -15  -3 0.42813 0.55928   1
   1  15   3 0.49383 0.46269   6
   9   0  -4 0.09429 0.36998   1
   8   0  -4 44.9001 1.62559   1
   8   0  -4 45.4321 1.59263   3
   7   0  -4 -0.5812 0.31837   1
   7   0  -4 -0.8405 0.28629   3
   6   0  -4 818.867 17.5966   3
   6   0  -4 803.984 16.1134   1
   5   0  -4 -0.0896 0.16757   3
   5   0  -4 -0.1362 0.14033   1
  -5   0   4 0.18486 0.06822   4
   4   0  -4 194.452 4.51557   3
   4   0  -4 193.846 4.07031   1
   3   0  -4 -0.0273 0.08373   1
   3   0  -4 -0.0160 0.12714   3
   3   0  -4 -0.0176 0.03717   2
  -3   0   4 0.13754 0.09332   5
   2   0  -4 34.0239 1.02547   3
   2   0  -4 35.1153 0.77333   2
   1   0  -4 -0.0226 0.03606   1
  -1   0   4 0.01123 0.05358   1
   1   0  -4 -0.0030 0.09956   3
   1   0  -4 -0.1205 0.06700   2
   0   0  -4 937.135 20.4449   3
   0   0   4 908.755 19.7466   4
   0   0   4 916.023 17.1263   6
  -1   0  -4 0.22852 0.18327   2
  -1   0  -4 -0.0553 0.11295   3
   1   0   4 0.13111 0.18020   4
   1   0   4 0.52411 0.13492   1
   2   0   4 1481.11 28.4739   6
  -2   0  -4 1530.73 32.8404   3
  -2   0  -4 1600.45 29.6662   2
   2   0   4 1577.62 30.8042   1
   2   0   4 1529.49 32.2261   4
  -3   0  -4 -0.2278 0.18275   2
   3   0   4 -0.0800 0.15337   1
   3   0   4 0.30947 0.14164   6
   3   0   4 -0.0936 0.21741   4
   4   0   4 637.817 13.7002   4
  -4   0  -4 630.774 12.2317   2
   4   0   4 651.027 12.7328   1
   4   0   4 638.873 11.8247   6
  -5   0  -4 0.59618 0.30824   2
   5   0   4 0.01526 0.26334   1
   5   0   4 0.18229 0.20812   6
   6   0   4 217.974 4.99052   1
  -6   0  -4 225.021 4.80721   2
   7   0   4 0.01109 0.28194   1
  -7   0  -4 -0.1037 0.21380   2
   9  -1  -4 15.7100 1.01764   1
   9   1  -4 14.2827 1.02420   1
   8  -1  -4 27.0181 1.19002   1
   8  -1  -4 27.6272 1.16903   3
   8   1  -4 26.9875 1.25386   1
   8   1  -4 27.9064 1.21905   3
   7  -1  -4 219.662 4.92568   1
   7  -1  -4 219.375 5.25314   3
   7   1  -4 218.142 5.28564   3
   7   1  -4 220.826 4.98607   1
   6  -1  -4 77.9581 2.15601   3
   6  -1  -4 75.6312 2.00005   1
  -6  -1   4 73.7708 1.80491   4
   6   1  -4 76.9892 2.18685   3
   6   1  -4 77.6964 2.07284   1
   5  -1  -4 87.5892 2.17353   1
   5  -1  -4 89.7239 2.38515   3
   5   1  -4 90.0702 2.21914   1
   5   1  -4 96.6476 2.44637   3
   4  -1  -4 60.5247 1.47995   1
   4  -1  -4 58.6675 1.65588   3
   4   1  -4 59.7442 1.50608   1
   4   1  -4 59.3402 1.68487   3
   3  -1  -4 98.5548 2.40398   3
  -3  -1   4 98.6500 1.86350   5
   3  -1  -4 94.8070 2.09385   1
   3  -1  -4 96.2937 1.83785   2
  -3   1   4 93.1937 1.98319   5
   3   1  -4 96.0655 2.11637   1
  -3   1   4 96.0888 2.02784   4
   3   1  -4 98.1399 2.42101   3
   2  -1  -4 60.3169 1.34635   1
   2  -1  -4 62.5114 1.61552   3
   2  -1  -4 63.9823 1.28202   2
   2   1  -4 61.9946 1.62989   3
   2   1  -4 63.4499 1.30233   2
   2   1  -4 62.0841 1.36221   1
  -2   1   4 61.1773 1.44248   4
   1  -1  -4 726.394 16.9530   3
  -1  -1   4 803.635 15.1087   1
   1  -1  -4 776.886 15.3001   1
   1  -1  -4 768.142 14.8101   2
  -1   1   4 790.421 15.3457   1
   1   1  -4 769.831 15.1424   2
  -1   1   4 780.579 16.4974   4
   1   1  -4 790.411 17.2227   3
   0  -1  -4 1009.46 22.2661   3
   0  -1  -4 1021.94 20.1132   1
   0  -1   4 1074.11 18.7405   6
   0   1   4 1014.67 21.9559   4
   0   1   4 1038.68 19.0546   6
   0   1  -4 1007.10 22.7087   3
   1  -1   4 1658.20 30.6827   6
  -1  -1  -4 1738.51 36.3664   3
  -1  -1  -4 1745.13 32.6337   2
   1  -1   4 1737.43 32.9174   1
   1   1   4 1643.22 35.6001   4
   1   1   4 1612.53 31.0353   6
  -1   1  -4 1624.10 36.2569   3
  -1   1  -4 1712.27 32.3133   2
   2  -1   4 296.723 6.71739   4
   2  -1   4 320.543 6.13473   1
  -2  -1  -4 311.420 6.57993   3
  -2  -1  -4 309.846 6.03975   2
   2  -1   4 304.337 5.69339   6
  -2   1  -4 311.716 6.06256   2
   2   1   4 310.409 6.79202   4
   2   1   4 300.899 5.78664   6
  -3  -1  -4 147.765 3.18709   2
   3  -1   4 150.272 3.17974   1
   3  -1   4 146.651 2.93965   6
   3  -1   4 149.989 3.57782   4
   3   1   4 150.543 3.25273   1
   3   1   4 142.538 2.99390   6
   3   1   4 145.813 3.62562   4
  -3   1  -4 150.931 3.22004   2
   4  -1   4 348.788 7.19722   1
   4  -1   4 359.625 7.85983   4
  -4  -1  -4 338.736 6.97580   2
   4   1   4 350.799 7.93270   4
   4   1   4 355.612 6.74899   6
   4   1   4 359.913 7.30080   1
  -4   1  -4 352.702 7.03201   2
   5  -1   4 4.22862 0.47272   1
  -5  -1  -4 4.12069 0.48340   2
   5   1   4 4.71874 0.53342   1
   5   1   4 5.50010 0.47469   6
  -5   1  -4 5.16675 0.54781   2
  -6  -1  -4 1.40753 0.35792   2
   6  -1   4 1.70379 0.37974   1
   6   1   4 1.95799 0.34789   6
  -6   1  -4 1.76059 0.38423   2
   6   1   4 1.14665 0.38609   1
   7  -1   4 0.55620 0.32669   1
  -7  -1  -4 1.15253 0.33402   2
   7   1   4 0.52247 0.33878   1
  -7   1  -4 1.22216 0.34594   2
   9  -2  -4 19.6200 1.11242   1
   9   2  -4 22.2034 1.25233   1
   8  -2  -4 0.99458 0.40816   1
   8  -2  -4 1.82130 0.39571   3
   8   2  -4 0.99251 0.39786   1
   7  -2  -4 216.782 4.92670   1
   7  -2  -4 223.287 5.28710   3
   7   2  -4 224.090 5.07515   1
   6  -2  -4 3.32696 0.44912   3
  -6  -2   4 4.12058 0.35365   4
   6  -2  -4 4.78852 0.46716   1
   6   2  -4 4.13105 0.51627   3
   6   2  -4 3.96964 0.51260   1
   5  -2  -4 -0.0526 0.17088   1
   5  -2  -4 0.18219 0.17627   3
   5   2  -4 0.11961 0.17201   1
   5   2  -4 -0.1153 0.17632   3
  -4  -2   4 0.02639 0.05912   2
   4  -2  -4 0.07670 0.14965   3
   4  -2  -4 0.03020 0.05563   2
   4  -2  -4 -0.1376 0.12427   1
   4   2  -4 -0.0038 0.14728   1
   4   2  -4 -0.1753 0.14453   3
   3  -2  -4 0.14679 0.07897   2
  -3  -2   4 -0.0553 0.06831   5
   3  -2  -4 0.14521 0.12785   1
   3   2  -4 -0.0944 0.15097   3
  -3   2   4 0.02663 0.13037   5
   3   2  -4 -0.1074 0.11819   1
   2  -2  -4 0.35344 0.11126   2
   2  -2  -4 0.43614 0.13144   1
   2   2  -4 0.22790 0.11741   2
   2   2  -4 0.36313 0.17261   3
  -2   2   4 0.28424 0.15859   5
   1  -2  -4 8.04382 0.36439   1
   1  -2  -4 7.98276 0.39115   4
  -1  -2   4 7.62428 0.29897   1
  -1  -2   4 7.74155 0.26755   6
   1   2  -4 8.31529 0.46728   3
  -1   2   4 7.61788 0.42093   4
   0  -2   4 2.11293 0.13986   1
   0  -2  -4 1.55823 0.21826   2
   0  -2  -4 2.44437 0.21421   1
   0   2  -4 2.63475 0.24452   2
   0   2   4 1.72018 0.25564   4
  -1  -2  -4 942.564 20.3630   4
  -1  -2  -4 1017.19 19.4681   2
   1  -2   4 988.082 19.5061   1
   1   2   4 999.349 21.7735   4
  -1   2  -4 989.096 19.4481   2
   1   2   4 983.145 18.0791   6
  -2  -2  -4 2.09810 0.27963   2
   2  -2   4 2.45602 0.19676   1
   2   2   4 1.90141 0.23040   6
  -2   2  -4 2.45882 0.18795   6
  -2   2  -4 2.30464 0.29147   2
   2   2   4 1.70801 0.29391   4
   3  -2   4 171.422 3.64696   1
  -3  -2  -4 173.984 3.65862   2
  -3  -2  -4 177.746 4.08154   4
   3  -2   4 170.895 4.07696   4
   3   2   4 173.424 3.51663   6
   3   2   4 174.231 4.21504   4
  -3   2  -4 172.674 3.69323   2
   4  -2   4 0.82522 0.24566   1
  -4  -2  -4 -0.0597 0.26187   2
   4  -2   4 1.05872 0.34312   4
   4   2   4 0.40302 0.32421   4
  -4   2  -4 1.66254 0.32598   2
   4   2   4 0.87586 0.23549   6
  -5  -2  -4 277.813 5.76357   2
   5  -2   4 285.016 5.94409   1
   5   2   4 278.536 5.59563   6
  -5   2  -4 279.346 5.83996   2
  -6  -2  -4 0.46173 0.30489   2
   6  -2   4 0.96785 0.33623   1
  -6   2  -4 0.74674 0.32496   2
   6   2   4 0.74281 0.28091   6
   7  -2   4 0.94310 0.36176   1
  -7  -2  -4 0.79574 0.30538   2
  -7   2  -4 0.08931 0.27586   2
   9  -3  -4 4.12002 0.59482   1
   9   3  -4 4.88032 0.74641   1
   8  -3  -4 6.07424 0.58731   3
   8  -3  -4 4.89794 0.61666   1
   8   3  -4 4.11981 0.64221   1
   7  -3  -4 53.3665 1.70033   1
   7  -3  -4 54.6110 1.78091   3
   7   3  -4 56.4588 1.87362   1
   6  -3  -4 17.2890 0.80085   1
  -6  -3   4 14.9282 0.70654   4
   6  -3  -4 16.1632 0.80637   3
   6   3  -4 15.2698 0.85967   1
   5  -3  -4 79.9487 1.68099   2
   5  -3  -4 76.1433 2.15626   3
  -5  -3   4 79.9631 1.61987   2
   5  -3  -4 83.8764 2.02709   1
   5   3  -4 84.8852 2.13265   1
  -4  -3   4 15.1764 0.47338   2
   4  -3  -4 14.9136 0.46801   2
   4  -3  -4 14.6169 0.61648   1
   3  -3  -4 769.340 15.6653   1
   3  -3  -4 806.836 15.0797   2
   3   3  -4 821.450 15.2161   6
  -3   3   4 816.173 14.2880   5
   2  -3  -4 376.209 7.48616   1
   2  -3  -4 368.764 7.11154   2
  -2   3   4 383.758 6.92091   5
   2   3  -4 376.924 6.90089   6
   1  -3  -4 112.076 2.42061   1
  -1  -3   4 111.862 2.11527   6
   0  -3  -4 36.7805 0.96854   2
   0  -3  -4 37.2510 0.96877   1
   0  -3   4 36.0386 0.88680   1
   0  -3  -4 36.1569 1.05109   4
   0   3  -4 36.4498 0.99635   2
   0   3   4 35.8701 1.11593   4
   1  -3   4 30.7254 0.77005   1
  -1  -3  -4 29.6673 0.87879   2
  -1  -3  -4 29.1322 0.97455   4
   1   3   4 32.5002 1.08719   4
  -1   3  -4 31.1132 0.93127   2
   1   3   4 28.9544 0.88489   6
   2  -3   4 34.3844 0.89598   1
  -2  -3  -4 34.1119 1.00235   2
  -2   3  -4 32.7295 1.05158   2
   2   3   4 34.9383 0.99536   6
   2   3   4 34.4293 1.22784   4
   3  -3   4 0.20339 0.13388   1
  -3  -3  -4 0.07542 0.16212   2
   3   3   4 0.22759 0.20588   4
  -3   3  -4 0.44608 0.18344   2
   3   3   4 0.38878 0.16796   6
  -4  -3  -4 128.605 2.93991   2
   4  -3   4 133.214 3.31045   4
   4  -3   4 130.378 2.94137   1
  -4   3  -4 130.289 3.02376   2
   4   3   4 129.171 2.85765   6
  -5  -3  -4 8.64657 0.61327   2
   5  -3   4 10.0102 0.59508   1
   5   3   4 9.13231 0.58934   6
  -5   3  -4 9.53831 0.66680   2
   6  -3   4 24.6015 1.02369   1
  -6  -3  -4 24.4011 1.02130   2
   6   3   4 24.3443 0.99307   6
  -6   3  -4 24.0852 1.08900   2
  -7  -3  -4 9.24691 0.68408   2
   7  -3   4 9.36585 0.71946   1
  -7   3  -4 8.15511 0.71490   2
   7   3   4 9.14300 0.68810   6
   9  -4  -4 -0.1145 0.30141   1
   8  -4  -4 263.155 5.77862   1
   8  -4  -4 247.446 6.06788   3
   7  -4  -4 6.32043 0.61522   3
   7  -4  -4 7.83398 0.69991   1
   6  -4  -4 477.628 9.78267   1
   6  -4  -4 479.449 10.6412   3
  -5  -4   4 7.60446 0.34771   2
   5  -4  -4 8.19124 0.51410   1
   5   4  -4 7.81765 0.48689   6
   4  -4  -4 2006.96 37.7905   2
  -4  -4   4 2090.81 37.7573   2
   4  -4  -4 1954.41 40.6028   1
   4   4  -4 1969.33 37.1057   6
   3  -4  -4 5.79233 0.38562   1
   3  -4  -4 5.20577 0.24774   4
   3   4  -4 5.58779 0.32077   6
  -3   4   4 5.24376 0.40943   5
   2  -4  -4 489.738 9.79119   1
   2   4  -4 502.018 9.17118   6
  -2   4   4 486.391 8.97288   5
   1  -4  -4 8.61702 0.40647   2
  -1  -4   4 8.70142 0.30775   6
   1  -4  -4 8.49624 0.44302   1
  -1  -4   4 8.37514 0.40325   1
   1   4  -4 8.20828 0.26281   6
   1   4  -4 8.38301 0.43134   2
  -1   4   4 9.35317 0.47897   5
   0  -4  -4 258.979 5.77013   4
   0  -4  -4 268.153 5.44275   1
   0  -4   4 265.106 5.34871   1
   0  -4  -4 269.014 5.23212   2
   0   4  -4 262.120 5.28229   2
  -1  -4  -4 9.91331 0.47841   2
  -1  -4  -4 9.19012 0.51666   4
   1  -4   4 10.0354 0.41251   1
   1   4   4 9.63025 0.51572   6
  -1   4  -4 9.45904 0.50578   2
  -2  -4  -4 744.118 13.8473   2
  -2  -4  -4 721.757 15.4108   4
   2  -4   4 746.441 14.7362   1
   2   4   4 716.591 13.5603   6
  -2   4  -4 732.908 13.2939   6
  -2   4  -4 735.789 14.0110   2
  -3  -4  -4 3.95126 0.36128   2
   3  -4   4 4.29717 0.32640   1
  -3   4  -4 4.13022 0.39889   2
   3   4   4 4.23112 0.40104   6
   4  -4   4 579.851 11.6663   1
  -4  -4  -4 577.496 11.2777   2
  -4   4  -4 584.540 11.4265   2
   4   4   4 601.960 11.0884   6
  -5  -4  -4 1.77366 0.34366   2
   5  -4   4 2.42599 0.35344   1
   5   4   4 1.79058 0.33951   6
  -5   4  -4 1.41134 0.34548   2
  -6  -4  -4 66.9658 1.89215   2
   6  -4   4 65.9879 1.88980   1
   6   4   4 66.7692 1.88126   6
  -6   4  -4 64.8300 2.00920   2
   7  -4   4 0.12800 0.29379   1
  -7  -4  -4 0.42965 0.28963   2
  -7   4  -4 0.37824 0.32865   2
   7   4   4 0.58066 0.30080   6
   9  -5  -4 6.79845 0.78306   1
   8  -5  -4 28.8393 1.27772   1
   8  -5  -4 29.5662 1.24729   3
   7  -5  -4 7.94918 0.68511   1
   7  -5  -4 8.98459 0.69555   3
   6  -5  -4 1.22323 0.31612   1
   6   5  -4 1.44899 0.31731   6
   5  -5  -4 15.3284 0.71770   1
  -5  -5   4 15.4621 0.58613   2
   5   5  -4 15.3312 0.67187   6
   4  -5  -4 1.40115 0.27776   1
  -4  -5   4 1.84011 0.26390   2
   4   5  -4 1.79125 0.26285   6
   3  -5  -4 300.541 6.31420   4
   3  -5  -4 294.103 5.86683   2
   3  -5  -4 305.369 6.19637   1
  -3   5   4 294.306 5.76198   5
   3   5  -4 298.103 5.66471   6
   2  -5  -4 308.357 6.09768   2
   2  -5  -4 308.781 6.41114   1
  -2   5   4 316.508 5.95381   5
  -1  -5   4 86.4066 2.01245   1
   1  -5  -4 83.2790 2.05841   1
   1  -5  -4 83.5760 1.96620   2
   1  -5  -4 84.8916 2.11566   4
  -1   5   4 85.0059 1.97497   5
   1   5  -4 87.1648 1.69763   6
   0  -5   4 163.873 3.51251   1
   0  -5  -4 162.473 3.79607   4
   0  -5  -4 167.207 3.46031   2
   0  -5  -4 160.642 3.58302   1
   0   5  -4 163.361 3.53104   2
   0   5  -4 166.180 3.05335   6
   0   5   4 163.815 3.46954   6
  -1  -5  -4 26.1121 0.87764   2
  -1  -5  -4 27.7606 0.99392   4
   1  -5   4 26.0168 0.81902   1
  -1   5  -4 26.9070 0.94850   2
   1   5   4 25.4657 0.90234   6
   2  -5   4 221.025 4.65401   1
  -2  -5  -4 231.088 5.19397   4
   2   5   4 221.667 4.57215   6
  -2   5  -4 223.055 4.17111   6
   3  -5   4 45.5341 1.25149   1
  -3   5  -4 44.5197 1.41993   2
   3   5   4 44.0081 1.31850   6
  -4  -5  -4 58.8047 1.68727   2
   4  -5   4 60.1301 1.63540   1
   4   5   4 62.9736 1.71431   6
  -4   5  -4 63.0513 1.85845   2
   5  -5   4 0.56958 0.27071   1
  -5  -5  -4 0.65953 0.28000   2
  -5   5  -4 0.86114 0.34931   2
   5   5   4 1.33992 0.33308   6
   6  -5   4 22.6580 1.00112   1
  -6  -5  -4 21.2842 0.96097   2
  -6   5  -4 20.8585 1.10357   2
   6   5   4 20.8968 0.98603   6
  -7  -5  -4 13.2203 0.80721   2
   7  -5   4 12.6262 0.83047   1
  -7   5  -4 13.8987 0.95801   2
   7   5   4 12.7382 0.83251   6
   9  -6  -4 24.7757 1.26469   1
   8  -6  -4 4.01987 0.61601   1
   8  -6  -4 3.43893 0.51372   3
   7  -6  -4 390.184 9.00363   3
   7  -6  -4 399.649 8.37105   1
   7   6  -4 393.610 7.85403   6
   6  -6  -4 1.33825 0.34682   1
   6   6  -4 0.68387 0.25270   6
  -5  -6   4 260.686 5.09619   2
   5  -6  -4 250.991 5.13015   2
   5  -6  -4 244.650 5.45169   1
   5   6  -4 256.074 5.09410   6
  -4  -6   4 8.14739 0.48893   2
   4  -6  -4 7.96347 0.53554   1
   4  -6  -4 7.45205 0.46533   2
   4   6  -4 7.31007 0.44257   6
   3  -6  -4 324.418 6.67983   1
   3  -6  -4 317.745 6.33553   2
  -3   6   4 318.524 6.22069   5
   3   6  -4 318.692 6.08426   6
   2  -6  -4 4.90536 0.37215   2
   2  -6  -4 5.29655 0.44502   1
  -2   6   4 5.15938 0.43451   5
   1  -6  -4 1.05373 0.24282   2
  -1  -6   4 1.22238 0.27596   1
   1  -6  -4 1.51518 0.27483   4
   1  -6  -4 0.60147 0.23948   1
  -1   6   4 0.81482 0.23196   5
   1   6  -4 1.13079 0.15829   6
   0  -6  -4 5.11252 0.40679   2
   0  -6  -4 4.47985 0.42974   1
   0  -6  -4 4.51017 0.41106   4
   0  -6   4 5.12719 0.39831   1
   0   6  -4 4.95221 0.43006   2
   0   6  -4 5.12633 0.25978   6
   0   6   4 5.13124 0.48912   6
   0   6   4 4.73382 0.39042   5
   1  -6   4 9.54717 0.51150   1
  -1  -6  -4 9.91057 0.62301   4
   1   6   4 9.94950 0.61353   6
  -1   6  -4 9.36631 0.58800   2
   2  -6   4 0.08095 0.16788   1
   2   6   4 0.60987 0.26103   6
   3  -6   4 59.7279 1.60159   1
  -3  -6  -4 58.9754 1.65843   2
   3   6   4 62.1780 1.70550   6
  -3   6  -4 62.4269 1.82794   2
   4  -6   4 10.0697 0.57083   1
  -4  -6  -4 7.93184 0.60402   2
  -4   6  -4 9.85559 0.73498   2
   4   6   4 9.48077 0.65119   6
   5  -6   4 17.9764 0.84980   1
  -5  -6  -4 18.7883 0.88942   2
   5   6   4 18.6546 0.91519   6
  -5   6  -4 19.0383 1.03033   2
   6  -6   4 6.82393 0.61709   1
  -6  -6  -4 8.61127 0.65642   2
   6   6   4 8.20656 0.68197   6
  -6   6  -4 7.72823 0.81211   2
   7  -6   4 -0.1918 0.33500   1
  -7  -6  -4 -0.0727 0.27717   2
  -7   6  -4 0.65850 0.40253   2
   7   6   4 0.16097 0.30494   6
   8  -7  -4 8.52127 0.73466   3
   8  -7  -4 7.78233 0.74695   1
   8   7  -4 7.77003 0.70734   6
   7  -7  -4 67.9794 2.08145   1
   7   7  -4 68.2067 1.97519   6
   6  -7  -4 13.5735 0.82150   1
   6   7  -4 12.7542 0.70043   6
   5  -7  -4 1.02928 0.32409   1
  -5  -7   4 0.69462 0.24463   2
   5  -7  -4 1.02330 0.26287   2
   5   7  -4 0.56685 0.22948   6
   4  -7  -4 12.0760 0.62744   2
  -4  -7   4 12.4737 0.65151   2
   4  -7  -4 12.3823 0.70452   1
   4   7  -4 12.4916 0.58453   6
   3  -7  -4 7.43786 0.51956   2
   3  -7  -4 8.43996 0.57551   1
   3   7  -4 8.64363 0.44484   6
  -3   7   4 8.18546 0.60588   5
   2  -7  -4 8.26580 0.51996   2
   2  -7  -4 8.35809 0.59236   1
  -2   7   4 7.90380 0.56457   5
   2   7  -4 8.32387 0.39971   6
  -1  -7   4 160.377 3.66107   1
   1  -7  -4 162.487 3.55453   2
   1  -7  -4 165.061 3.72799   1
  -1   7   4 158.697 3.44491   5
   0  -7  -4 144.506 3.58224   4
   0  -7   4 145.397 3.34463   1
   0  -7  -4 141.773 3.41084   1
   0  -7  -4 151.603 3.29555   2
   0   7   4 148.903 3.30803   6
   0   7   4 145.000 3.15827   5
   0   7  -4 146.992 2.88520   6
  -1  -7  -4 263.589 5.84571   1
   1  -7   4 264.609 5.73380   1
  -1  -7  -4 277.149 6.22591   4
  -1   7  -4 274.805 5.14637   6
   1   7   4 278.269 5.56485   6
   2  -7   4 56.9637 1.56082   1
   2   7   4 53.1091 1.59430   6
  -3  -7  -4 15.3464 0.77876   2
   3  -7   4 15.5610 0.72887   1
  -3   7  -4 16.0908 0.90132   2
   3   7   4 15.3540 0.82808   6
  -4  -7  -4 108.259 2.65867   2
   4  -7   4 108.062 2.63291   1
  -4   7  -4 107.516 2.89168   2
   4   7   4 104.418 2.64216   6
   5  -7   4 0.66964 0.31465   1
  -5  -7  -4 0.33852 0.28121   2
  -5   7  -4 0.57021 0.38299   2
   5   7   4 0.40594 0.31822   6
  -6  -7  -4 0.61168 0.31046   2
   6  -7   4 -0.0971 0.27808   1
  -6   7  -4 0.72205 0.41761   2
   6   7   4 0.60861 0.34116   6
   8  -8  -4 5.57120 0.68489   1
   8  -8  -4 6.19323 0.65680   3
   8   8  -4 5.11008 0.62204   6
   7  -8  -4 0.22767 0.32647   1
   7   8  -4 0.91083 0.36113   6
   6  -8  -4 200.169 4.61781   1
   6   8  -4 196.513 4.27833   6
   5  -8  -4 2.16016 0.40188   1
   5  -8  -4 2.39312 0.38646   2
  -5  -8   4 1.97834 0.34664   2
   5   8  -4 2.08328 0.33633   6
   4  -8  -4 82.4954 2.23311   1
  -4  -8   4 79.0109 2.10774   2
   4  -8  -4 78.5127 2.09354   2
   4   8  -4 81.1391 1.95492   6
   3  -8  -4 2.16504 0.35056   2
   3  -8  -4 1.94586 0.38931   1
   3   8  -4 1.89681 0.26719   6
  -2  -8   4 92.1973 2.39168   1
   2  -8  -4 87.8231 2.39857   1
   2  -8  -4 91.5149 2.30184   2
  -2   8   4 88.3774 2.29671   5
   2   8  -4 92.2566 2.01479   6
   1  -8  -4 1.86962 0.32259   2
   1  -8  -4 2.44865 0.41716   1
  -1  -8   4 2.21717 0.38879   1
  -1   8   4 2.89583 0.43884   5
   1   8  -4 2.42968 0.26301   6
   0  -8  -4 8.54993 0.58411   2
   0  -8   4 8.56465 0.62707   1
   0  -8  -4 8.48364 0.68447   1
   0  -8  -4 9.68583 0.65547   4
   0   8   4 8.15405 0.60288   5
   0   8   4 7.88523 0.66377   6
  -1  -8  -4 6.84945 0.67456   1
   1  -8   4 5.59824 0.54446   1
  -1  -8  -4 6.55545 0.60921   4
   1   8   4 7.03541 0.57453   5
   1   8   4 7.12796 0.62400   6
  -2  -8  -4 278.629 5.83845   2
   2  -8   4 275.601 5.95950   1
   2   8   4 284.804 5.80599   6
   3  -8   4 7.15621 0.55600   1
  -3  -8  -4 7.45120 0.62217   2
  -3   8  -4 7.42491 0.71302   2
   3   8   4 6.81617 0.61570   6
  -4  -8  -4 231.542 5.02820   2
   4  -8   4 227.389 5.09142   1
   4   8   4 230.696 5.00540   6
  -4   8  -4 238.204 5.35502   2
   5  -8   4 17.2679 0.90639   1
  -5  -8  -4 17.7592 0.95589   2
  -5   8  -4 18.2954 1.11645   2
   5   8   4 16.8274 0.93970   6
   6  -8   4 122.412 3.10139   1
  -6  -8  -4 123.191 3.05362   2
  -6   8  -4 113.920 3.32899   2
   6   8   4 119.299 3.08585   6
   8  -9  -4 27.4240 1.33713   1
   8   9  -4 26.2318 1.24183   6
   7  -9  -4 59.3168 1.97686   1
   7   9  -4 56.6140 1.80182   6
   6  -9  -4 59.3222 1.90636   1
   6   9  -4 56.3384 1.71597   6
   5  -9  -4 4.92848 0.55033   2
   5  -9  -4 4.76350 0.56157   1
  -5  -9   4 4.80216 0.52139   2
   5   9  -4 4.57707 0.48419   6
  -4  -9   4 36.0956 1.29653   2
   4  -9  -4 33.5226 1.26298   2
   4  -9  -4 34.4110 1.33541   1
   4   9  -4 36.0087 1.13852   6
   3  -9  -4 7.71618 0.64795   1
   3  -9  -4 7.89841 0.61906   2
   3   9  -4 7.61356 0.49312   6
   2  -9  -4 169.429 4.09497   1
  -2  -9   4 174.343 4.09900   1
   2  -9  -4 173.342 3.91999   2
   2   9  -4 175.408 3.54999   6
  -2   9   4 170.755 3.84331   5
   1  -9  -4 193.800 4.30726   2
   1  -9  -4 188.068 4.50077   1
  -1  -9   4 197.375 4.49168   1
   1   9  -4 196.688 3.89442   6
  -1   9   4 192.670 4.18542   5
   0  -9   4 536.302 11.0732   1
   0  -9  -4 540.355 11.1745   1
   0  -9  -4 531.620 10.6335   2
   0   9   4 538.743 10.7796   6
   0   9  -4 559.184 10.0408   6
   0   9   4 528.200 10.0994   5
  -1  -9  -4 238.400 5.14214   2
   1  -9   4 238.547 5.28799   1
  -1  -9  -4 239.428 5.42944   1
   1   9   4 234.358 4.89797   5
   1   9   4 238.208 5.10557   6
   2  -9   4 151.882 3.63379   1
  -2  -9  -4 157.680 3.62395   2
   2   9   4 152.552 3.44721   5
   2   9   4 155.719 3.60439   6
  -3  -9  -4 28.8775 1.19407   2
   3  -9   4 28.7041 1.12469   1
   3   9   4 29.3927 1.24613   6
   4  -9   4 99.8423 2.61410   1
  -4  -9  -4 96.8036 2.62130   2
   4   9   4 105.153 2.69776   6
  -5  -9  -4 1.59383 0.40626   2
   5  -9   4 0.77201 0.36389   1
   5   9   4 0.63673 0.36327   6
  -6  -9  -4 4.12482 0.58835   2
   6  -9   4 3.31681 0.55413   1
   6   9   4 2.94816 0.56587   6
   7 -10  -4 1.98699 0.52194   1
   7  10  -4 2.01242 0.46563   6
   6 -10  -4 11.4281 0.88203   1
   6  10  -4 11.6507 0.73953   6
   5 -10  -4 84.6597 2.38992   2
  -5 -10   4 86.1708 2.35858   2
   5 -10  -4 86.6411 2.48928   1
   5  10  -4 86.8739 2.22565   6
   4 -10  -4 1.96965 0.40797   2
  -4 -10   4 3.23523 0.48976   2
   4 -10  -4 2.05633 0.43095   1
   4  10  -4 2.44742 0.36871   6
   3 -10  -4 42.2584 1.54398   1
   3 -10  -4 40.2277 1.45866   2
   3  10  -4 41.2890 1.24576   6
   2 -10  -4 1.47575 0.37956   2
   2 -10  -4 1.43540 0.44407   1
  -2 -10   4 1.16966 0.39226   1
  -2  10   4 0.94218 0.35770   5
   2  10  -4 0.96304 0.25123   6
   1 -10  -4 -0.0237 0.34029   1
  -1 -10   4 0.17870 0.32746   1
   1 -10  -4 0.15834 0.27126   2
  -1  10   4 0.05345 0.30177   5
   0 -10  -4 3.31587 0.48645   2
   0 -10   4 3.49657 0.56675   1
   0 -10  -4 3.36355 0.63292   1
   0  10   4 3.03498 0.56605   6
   0  10   4 3.17291 0.49468   5
  -1 -10  -4 302.556 6.72889   1
   1 -10   4 312.289 6.60373   1
  -1 -10  -4 298.934 6.36283   2
   1  10   4 296.154 6.06071   5
   1  10   4 289.213 6.26234   6
   2 -10   4 13.2769 0.81284   1
  -2 -10  -4 14.0970 0.96411   1
  -2 -10  -4 13.1003 0.81652   2
   2  10   4 12.9878 0.86215   6
   2  10   4 13.5792 0.81234   5
  -3 -10  -4 173.605 4.06786   2
   3 -10   4 174.913 4.09555   1
   3  10   4 174.442 4.06303   6
   3  10   4 172.561 3.88370   5
  -4 -10  -4 4.11152 0.59917   2
   4 -10   4 6.28949 0.64977   1
   4  10   4 4.98100 0.64154   6
   5 -10   4 173.543 4.15392   1
  -5 -10  -4 175.381 4.11807   2
   5  10   4 170.476 4.10812   6
   7 -11  -4 36.0341 1.57279   1
   7  11  -4 33.7317 1.40845   6
   6 -11  -4 26.1630 1.28903   1
   6  11  -4 25.3915 1.13460   6
   5 -11  -4 23.6996 1.22555   1
   5 -11  -4 24.3882 1.17035   2
  -5 -11   4 25.2147 1.15406   2
   5  11  -4 23.9546 1.02775   6
   4 -11  -4 23.2613 1.16088   1
   4 -11  -4 24.1449 1.13891   2
  -4 -11   4 22.8173 1.12311   2
   4  11  -4 22.0002 0.94025   6
  -3 -11   4 106.671 2.97442   1
   3 -11  -4 102.820 2.90182   1
   3 -11  -4 106.350 2.82838   2
   3  11  -4 103.158 2.46938   6
  -2 -11   4 27.1913 1.30035   1
   2 -11  -4 29.6241 1.25233   2
   2 -11  -4 27.4648 1.30295   1
   2  11  -4 27.0738 0.96848   6
   1 -11  -4 11.7478 0.91281   1
  -1 -11   4 13.8926 0.93291   1
   1 -11  -4 12.4584 0.82766   2
  -1  11   4 13.4878 0.86979   5
   1  11  -4 12.2995 0.71436   6
   0 -11   4 2.39583 0.50016   1
   0 -11  -4 2.39335 0.47070   2
   0 -11  -4 2.17141 0.54201   1
   0  11   4 1.84882 0.41878   5
   0  11   4 1.62208 0.48124   6
   1 -11   4 11.1288 0.84409   1
  -1 -11  -4 9.72871 0.74112   2
  -1 -11  -4 11.4811 0.93967   1
   1  11   4 10.2649 0.85757   6
   1  11   4 11.0775 0.78615   5
   2 -11   4 5.12362 0.62613   1
  -2 -11  -4 4.66107 0.59523   2
  -2 -11  -4 4.77811 0.68136   1
   2  11   4 4.83833 0.63236   6
   2  11   4 4.50307 0.61021   5
   3 -11   4 3.31006 0.50448   1
  -3 -11  -4 1.81514 0.47392   2
   3  11   4 2.57630 0.48816   5
   3  11   4 2.07634 0.45595   6
  -4 -11  -4 26.5287 1.22473   2
   4 -11   4 27.6202 1.19344   1
   4  11   4 24.9380 1.19350   5
   4  11   4 27.8162 1.31280   6
   5 -11   4 3.77482 0.56641   1
  -5 -11  -4 3.71550 0.60157   2
   5  11   4 3.63873 0.59712   6
   6 -12  -4 48.8696 1.84203   1
   6  12  -4 46.9584 1.64059   6
  -5 -12   4 4.41731 0.60829   2
   5 -12  -4 4.55517 0.65119   1
   5 -12  -4 5.09641 0.68239   2
   5  12  -4 5.42559 0.57460   6
  -4 -12   4 137.724 3.56615   2
   4 -12  -4 136.296 3.64999   1
   4 -12  -4 139.009 3.56066   2
   4  12  -4 136.587 3.20285   6
   3 -12  -4 7.72989 0.74006   2
  -3 -12   4 7.02197 0.81873   2
   3 -12  -4 6.29312 0.79237   1
  -3 -12   4 7.13357 0.85383   1
   3  12  -4 6.93145 0.58537   6
   2 -12  -4 22.9774 1.17798   2
  -2 -12   4 20.9353 1.23521   1
   2 -12  -4 22.2596 1.26330   1
   2  12  -4 19.9106 0.87000   6
   1 -12  -4 -0.0958 0.38800   1
   1 -12  -4 0.61563 0.32041   2
  -1 -12   4 0.18982 0.39433   1
   1  12  -4 0.15126 0.22731   6
  -1  12   4 0.21794 0.34287   5
  -1  12   4 -0.3126 0.33440   6
   0 -12  -4 1.19027 0.49220   1
   0 -12  -4 1.44602 0.40611   2
   0 -12   4 1.67172 0.49154   1
   0  12   4 2.47097 0.50379   5
   0  12   4 2.95164 0.58395   6
  -1 -12  -4 0.19832 0.30027   2
  -1 -12  -4 -0.4676 0.35458   1
   1 -12   4 0.36896 0.37197   1
   1  12   4 -0.2110 0.35421   6
   1  12   4 0.40318 0.31670   5
  -2 -12  -4 8.52200 0.73400   2
  -2 -12  -4 9.19071 0.98760   1
   2 -12   4 9.88239 0.80820   1
   2  12   4 8.83745 0.78184   5
   2  12   4 8.76454 0.84910   6
  -3 -12  -4 2.13080 0.49659   2
   3 -12   4 2.14150 0.47915   1
  -3 -12  -4 1.54515 0.56503   1
   3  12   4 1.68426 0.45046   6
   3  12   4 2.04340 0.50385   5
  -4 -12  -4 28.3259 1.31489   2
   4 -12   4 28.4289 1.28133   1
   4  12   4 25.4030 1.27531   6
   4  12   4 25.7758 1.26405   5
  -5 -13   4 4.67127 0.67192   2
   5 -13  -4 7.09791 0.86273   1
   5 -13  -4 6.62243 0.80424   2
   5  13  -4 5.58781 0.61193   6
  -4 -13   4 36.2307 1.70511   1
   4 -13  -4 35.3642 1.56003   2
  -4 -13   4 32.6107 1.50724   2
   4 -13  -4 34.1732 1.57587   1
   4  13  -4 33.8572 1.28211   6
  -3 -13   4 46.2190 1.94261   1
   3 -13  -4 46.7863 1.88255   1
   3 -13  -4 46.6206 1.80501   2
  -3 -13   4 46.7923 1.86095   2
   3  13  -4 43.9750 1.47007   6
   2 -13  -4 164.702 4.31149   1
   2 -13  -4 159.821 4.10416   2
  -2 -13   4 163.388 4.31012   1
   1 -13  -4 45.8100 1.74994   2
  -1 -13   4 42.6749 1.80231   1
   1 -13  -4 41.7345 1.84253   1
  -1  13   4 43.7579 1.77972   6
   0 -13  -4 82.5202 2.73823   1
   0 -13  -4 83.2292 2.56913   2
   0 -13   4 85.1278 2.68258   1
   0  13   4 88.3862 2.62323   6
   0  13   4 85.5438 2.51928   5
  -1 -13  -4 17.9000 1.08397   2
  -1 -13  -4 14.4720 1.17841   1
   1 -13   4 15.2098 1.07439   1
   1  13   4 14.3996 1.03187   6
   1  13   4 15.1863 1.00939   5
   2 -13   4 32.5554 1.45378   1
  -2 -13  -4 31.4129 1.41342   2
  -2 -13  -4 31.0474 1.62264   1
   2  13   4 31.8610 1.47624   6
   2  13   4 31.7778 1.40860   5
   3 -13   4 2.87507 0.56002   1
  -3 -13  -4 2.77534 0.71553   1
  -3 -13  -4 3.09866 0.57737   2
   3  13   4 2.35568 0.55737   6
   3  13   4 3.10679 0.58905   5
  -4 -14   4 10.1795 1.07030   1
   4 -14  -4 10.5587 0.99384   2
  -4 -14   4 11.1356 1.00043   2
   4 -14  -4 11.8618 1.04035   1
   4  14  -4 11.0068 0.78601   6
  -3 -14   4 97.0657 3.02505   2
   3 -14  -4 99.8705 3.06017   1
  -3 -14   4 98.2436 3.14202   1
   3 -14  -4 97.1453 2.96510   2
   2 -14  -4 0.84255 0.45859   2
   2 -14  -4 1.33876 0.55650   1
  -2 -14   4 1.24316 0.60717   1
  -2  14   4 0.93612 0.48262   6
   1 -14  -4 5.07748 0.80453   1
  -1 -14   4 6.64969 0.87469   1
   1 -14  -4 5.33439 0.76642   2
  -1  14   4 4.67764 0.77434   6
   0 -14  -4 0.46414 0.51773   1
   0 -14   4 1.41360 0.54671   1
   0 -14  -4 0.19480 0.40765   2
   0  14   4 0.38979 0.42925   6
   0  14   4 0.64935 0.45274   5
   1 -14   4 3.54098 0.67266   1
  -1 -14  -4 2.92801 0.60452   2
  -1 -14  -4 2.35547 0.69388   1
   1  14   4 2.53967 0.62576   6
   1  14   4 2.49757 0.58352   5
  -2 -14  -4 2.23705 0.70398   1
  -2 -14  -4 2.20964 0.54635   2
   2 -14   4 3.32334 0.64199   1
   2  14   4 1.66966 0.58494   6
   2  14   4 2.69612 0.61576   5
   2 -15  -4 1.18388 0.55687   1
  -2 -15   4 0.99226 0.50161   2
  -2 -15   4 0.80841 0.56153   1
   2 -15  -4 0.80547 0.48216   2
  -2  15   4 1.17482 0.49987   6
   1 -15  -4 0.92629 0.53888   1
  -1 -15   4 1.01408 0.52172   1
   1 -15  -4 0.54056 0.45408   2
  -1  15   4 0.19778 0.49817   6
   0 -15   4 0.39017 0.46842   1
   0 -15  -4 -0.5824 0.35301   2
   0 -15  -4 -0.0114 0.49050   1
   0  15   4 -0.3050 0.44457   6
   9   0  -5 0.27363 0.31795   3
   9   0  -5 -0.1611 0.37371   1
   8   0  -5 251.487 6.14978   3
   8   0  -5 258.047 5.76952   1
   7   0  -5 0.21328 0.32161   1
   7   0  -5 -0.3226 0.30524   3
   6   0  -5 529.904 10.7289   1
   6   0  -5 529.691 11.7588   3
   5   0  -5 0.52617 0.20341   1
   5   0  -5 1.13503 0.27948   3
   4   0  -5 1370.71 27.7543   1
   4   0  -5 1440.51 31.9229   3
  -4   0   5 1427.60 25.5700   5
  -3   0   5 0.12906 0.12687   5
   3   0  -5 -0.0912 0.11205   1
   3   0  -5 -0.1802 0.07523   2
   2   0  -5 1.61915 0.19733   2
   2   0  -5 1.14843 0.16309   1
   1   0  -5 -0.1916 0.13110   3
  -1   0   5 -0.1276 0.10726   4
   0   0  -5 4155.60 77.6593   2
   0   0   5 4048.10 75.1103   6
   0   0   5 4112.90 86.6632   4
   0   0  -5 4277.48 104.342   3
  -1   0  -5 0.07755 0.10055   3
  -1   0  -5 -0.1366 0.14116   2
   1   0   5 -0.0648 0.08400   6
   1   0   5 -0.1331 0.14396   4
  -2   0  -5 2490.24 55.2747   3
   2   0   5 2702.10 51.2744   1
   2   0   5 2653.27 55.3710   4
   2   0   5 2558.48 47.6418   6
   3   0   5 0.01892 0.21573   4
   3   0   5 -0.0001 0.15772   1
   3   0   5 0.63445 0.16413   6
  -3   0  -5 0.33920 0.22148   2
  -4   0  -5 1413.30 26.5395   2
   4   0   5 1454.89 27.6779   1
   4   0   5 1393.69 25.9500   6
  -5   0  -5 0.02509 0.24444   2
   5   0   5 -0.0072 0.21875   1
  -6   0  -5 30.2789 1.23864   2
   6   0   5 31.9484 1.25897   1
   7   0   5 0.23899 0.33473   1
  -7   0  -5 -0.2042 0.26725   2
   9  -1  -5 11.4170 0.82547   3
   9  -1  -5 10.9249 0.89451   1
   9   1  -5 11.2725 0.93291   1
   8  -1  -5 47.5230 1.70505   3
   8  -1  -5 46.4076 1.63630   1
   8   1  -5 45.7569 1.70539   3
   8   1  -5 46.1598 1.68960   1
   7  -1  -5 1.26164 0.41727   3
   7  -1  -5 1.15699 0.36062   1
   7   1  -5 1.15475 0.41771   3
   7   1  -5 1.21235 0.42487   1
   6  -1  -5 0.65827 0.25692   1
   6  -1  -5 -0.0582 0.27710   3
   6   1  -5 0.24865 0.27081   3
   6   1  -5 0.20388 0.24344   1
   5  -1  -5 79.3985 1.95517   1
   5  -1  -5 81.5239 2.22084   3
   5   1  -5 79.6587 1.99387   1
   5   1  -5 78.3231 2.22352   3
  -4  -1   5 9.04007 0.37164   5
   4  -1  -5 7.76045 0.53241   3
   4  -1  -5 8.80117 0.44021   1
   4   1  -5 9.13965 0.58607   3
  -4   1   5 9.32220 0.46069   5
   4   1  -5 6.88699 0.44494   1
   3  -1  -5 581.534 11.2897   1
   3  -1  -5 586.260 10.9306   2
  -3  -1   5 580.859 10.1919   5
  -3   1   5 571.031 12.1984   4
  -3   1   5 575.329 10.3200   5
   3   1  -5 567.792 10.7813   2
   3   1  -5 584.074 11.4906   1
   2  -1  -5 673.389 12.7883   2
   2  -1  -5 684.370 15.1723   3
   2  -1  -5 678.475 13.2281   1
  -2  -1   5 710.782 13.5486   1
   2   1  -5 658.410 13.4913   1
  -2   1   5 665.795 14.4260   4
   2   1  -5 672.328 14.6030   3
   2   1  -5 679.405 12.8652   2
   1  -1  -5 268.278 5.17069   1
   1  -1  -5 268.847 5.91998   3
  -1   1   5 261.738 5.72267   4
   1   1  -5 266.089 5.93129   3
   0  -1  -5 553.583 12.2458   3
   0  -1  -5 576.872 10.7615   2
   0  -1   5 561.572 10.4486   6
   0  -1  -5 573.392 11.1589   1
   0   1   5 566.820 10.6949   6
   0   1  -5 589.835 10.7926   2
   0   1   5 580.140 12.0165   4
   0   1  -5 569.403 12.4834   3
   1  -1   5 0.86043 0.11500   1
   1  -1   5 1.24449 0.24566   4
  -1  -1  -5 0.53563 0.16849   2
  -1  -1  -5 0.93646 0.15214   3
  -1   1  -5 1.63402 0.18875   3
   1   1   5 0.84139 0.16538   6
  -1   1  -5 1.04663 0.21548   2
   2  -1   5 155.966 3.75460   4
   2  -1   5 165.344 3.26981   1
  -2  -1  -5 157.368 3.46934   3
   2  -1   5 156.052 3.01680   6
   2   1   5 156.036 3.81286   4
   2   1   5 152.487 3.11997   6
   3  -1   5 47.7174 1.25083   1
   3  -1   5 48.8783 1.56381   4
  -3  -1  -5 46.0041 1.36367   2
   3  -1   5 46.8719 1.13589   6
   3   1   5 47.6285 1.20872   6
   3   1   5 47.1307 1.59744   4
  -3   1  -5 48.2744 1.40491   2
   4  -1   5 208.882 4.38533   1
  -4  -1  -5 195.919 4.34039   2
   4   1   5 201.454 4.09646   6
  -4   1  -5 205.277 4.40240   2
   5  -1   5 11.2574 0.65762   1
  -5  -1  -5 11.0444 0.66918   2
  -5   1  -5 12.0046 0.73170   2
   5   1   5 11.8281 0.61967   6
   5   1   5 11.3800 0.69583   1
   6  -1   5 55.9709 1.75144   1
  -6  -1  -5 57.7780 1.77668   2
  -6   1  -5 56.7393 1.78277   2
   6   1   5 57.1142 1.59993   6
   7  -1   5 3.67736 0.57102   1
  -7  -1  -5 3.35370 0.53413   2
  -7   1  -5 3.30655 0.54577   2
   9  -2  -5 14.2837 0.95927   1
   9  -2  -5 12.9811 0.89131   3
   9   2  -5 14.8577 1.04758   1
   8  -2  -5 1.57311 0.44107   3
   8  -2  -5 1.83040 0.43916   1
   8   2  -5 1.87521 0.51889   1
   7  -2  -5 263.141 6.28867   3
   7  -2  -5 256.099 5.75974   1
   7   2  -5 269.668 6.41004   3
   7   2  -5 275.533 5.93531   1
   6  -2  -5 0.81323 0.24219   1
   6  -2  -5 0.84063 0.30797   3
   6   2  -5 0.80995 0.32091   1
   6   2  -5 0.57931 0.26799   3
   5  -2  -5 32.1379 1.02617   1
   5  -2  -5 32.9831 1.18199   3
   5   2  -5 33.7636 1.09866   1
   5   2  -5 33.7517 1.23207   3
   4  -2  -5 0.94365 0.24096   3
   4  -2  -5 1.35500 0.21043   1
   4  -2  -5 1.32883 0.12053   2
   4   2  -5 1.07901 0.23685   1
  -4   2   5 1.39349 0.24627   5
   4   2  -5 0.98427 0.28640   3
   3  -2  -5 17.4668 0.47649   2
   3  -2  -5 16.7419 0.55417   1
  -3   2   5 16.4669 0.63612   5
  -3   2   5 16.8993 0.50823   4
   3   2  -5 17.0673 0.52343   2
   2  -2  -5 1.34729 0.15554   1
   2   2  -5 1.80514 0.26194   3
  -2   2   5 1.23193 0.17991   4
  -1  -2   5 417.825 7.69829   6
   1  -2  -5 426.271 8.00125   2
   1  -2  -5 421.700 8.25790   1
  -1  -2   5 425.550 8.18615   1
  -1   2   5 425.822 8.93909   4
   1   2  -5 424.298 8.03503   2
   1   2  -5 417.432 9.23783   3
   0  -2   5 0.25231 0.04996   1
   0  -2  -5 -0.3520 0.12250   2
   0  -2  -5 0.10342 0.11536   1
   0  -2  -5 0.10864 0.12354   4
   0   2   5 0.06360 0.15215   4
   0   2   5 0.07256 0.14884   6
   0   2  -5 0.13326 0.11953   2
   1  -2   5 16.6702 0.46553   1
  -1  -2  -5 17.8965 0.72332   4
  -1  -2  -5 16.6156 0.63469   2
   1   2   5 17.8808 0.78197   4
  -1   2  -5 17.4503 0.68352   2
   1   2   5 17.0987 0.61729   6
   2  -2   5 0.31320 0.21155   4
   2  -2   5 0.82412 0.14914   1
   2   2   5 0.75247 0.27058   4
   2   2   5 0.58756 0.18135   6
  -2   2  -5 0.70891 0.14540   6
   3  -2   5 67.2379 1.57639   1
   3  -2   5 65.0902 1.91475   4
  -3  -2  -5 62.7878 1.68308   2
  -3   2  -5 62.6217 1.71912   2
   3   2   5 62.8507 1.98988   4
   3   2   5 64.3544 1.57061   6
  -4  -2  -5 5.38535 0.58335   2
   4  -2   5 7.35247 0.48911   1
   4   2   5 6.82705 0.49313   6
  -4   2  -5 6.46425 0.59207   2
  -5  -2  -5 13.1000 0.73935   2
   5  -2   5 12.4096 0.68168   1
   5   2   5 12.4038 0.65406   6
  -5   2  -5 12.4437 0.77075   2
  -6  -2  -5 1.22661 0.36423   2
   6  -2   5 1.08163 0.34810   1
   6   2   5 1.95210 0.35611   6
  -6   2  -5 1.71688 0.42401   2
  -7  -2  -5 19.7358 1.02868   2
  -7   2  -5 20.3687 1.08266   2
   9  -3  -5 1.41886 0.41673   1
   9  -3  -5 2.12749 0.46895   3
   9   3  -5 1.28810 0.48713   1
   8  -3  -5 0.66146 0.36855   3
   8  -3  -5 0.73370 0.38309   1
   8   3  -5 0.82626 0.41077   1
   7  -3  -5 15.1118 0.82862   1
   7  -3  -5 13.6211 0.86123   3
   7   3  -5 12.5874 0.88579   1
   6  -3  -5 2.10923 0.37010   3
   6  -3  -5 2.21817 0.36695   1
   6   3  -5 1.61041 0.36591   1
   5  -3  -5 1.00834 0.24674   3
   5  -3  -5 0.78671 0.21855   1
  -5  -3   5 1.03427 0.13043   2
   5   3  -5 1.15549 0.30444   3
   5   3  -5 0.99525 0.27811   1
   4  -3  -5 163.213 3.94113   3
   4  -3  -5 162.414 3.50627   1
   4  -3  -5 163.458 3.16629   2
   4   3  -5 164.107 4.04527   3
  -4   3   5 162.777 3.37837   5
   3  -3  -5 12.9963 0.50003   1
  -3   3   5 12.3321 0.57665   5
   2  -3  -5 44.7090 1.11638   1
  -2   3   5 43.7580 1.19138   5
  -1  -3   5 343.283 6.78475   1
  -1  -3   5 340.680 6.22914   6
   1  -3  -5 346.620 6.86952   1
   1  -3  -5 339.815 7.31169   4
   1  -3  -5 344.536 6.61689   2
  -1   3   5 345.602 7.41274   4
   1   3  -5 352.481 6.69254   2
   0  -3  -5 116.306 2.53085   2
   0  -3  -5 118.217 2.79527   4
   0  -3   5 118.834 2.41837   1
   0  -3  -5 117.626 2.55222   1
   0   3   5 119.636 2.90965   4
   0   3   5 117.753 2.54599   6
   0   3  -5 120.140 2.60339   2
  -1  -3  -5 524.802 10.0345   2
   1  -3   5 524.822 10.4317   1
  -1  -3  -5 542.751 11.1718   4
   1   3   5 529.017 11.3075   4
   1   3   5 523.175 9.82233   6
  -1   3  -5 512.445 10.0919   2
   2  -3   5 20.1860 0.61631   1
   2   3   5 20.2920 0.74372   6
   2   3   5 20.2933 0.94829   4
  -3  -3  -5 9.58039 0.57843   2
   3  -3   5 10.0769 0.67144   4
   3  -3   5 10.4530 0.47380   1
  -3   3  -5 11.4001 0.62754   2
   3   3   5 11.0222 0.55590   6
   4  -3   5 119.434 2.68992   1
  -4  -3  -5 112.665 2.74673   2
   4   3   5 116.504 2.64039   6
  -4   3  -5 118.642 2.85898   2
  -5  -3  -5 4.11558 0.46632   2
   5  -3   5 3.89075 0.44647   1
   5   3   5 3.74244 0.42861   6
  -5   3  -5 4.38450 0.54796   2
   6  -3   5 0.51224 0.29034   1
  -6  -3  -5 0.38030 0.28738   2
  -6   3  -5 0.64418 0.35754   2
  -7  -3  -5 16.7656 0.97951   2
  -7   3  -5 14.7679 0.97988   2
   7   3   5 16.7769 0.90780   6
   9  -4  -5 0.01036 0.34468   1
   9  -4  -5 0.09238 0.31614   3
   8  -4  -5 133.121 3.36069   1
   8  -4  -5 130.810 3.54576   3
   7  -4  -5 0.59899 0.33811   1
   7  -4  -5 -0.3803 0.25294   3
   6  -4  -5 358.837 8.28056   3
   6  -4  -5 367.806 7.57968   1
   5  -4  -5 5.14789 0.42032   1
  -5  -4   5 5.31259 0.29498   2
   4  -4  -5 4.43303 0.37425   1
  -4   4   5 5.14899 0.45093   5
   3  -4  -5 1.48225 0.16067   4
   3  -4  -5 0.99929 0.20567   1
  -3   4   5 1.26134 0.26381   5
   2  -4  -5 89.7326 2.09315   1
   2  -4  -5 89.2548 1.99033   2
   2   4  -5 89.9717 2.07139   2
  -2   4   5 92.0002 2.10035   5
   1  -4  -5 0.26325 0.14704   2
   1  -4  -5 0.33451 0.17556   1
  -1  -4   5 0.48402 0.16086   1
  -1  -4   5 0.21106 0.09693   6
   1  -4  -5 0.19150 0.14001   4
   1   4  -5 0.24426 0.16131   2
   0  -4  -5 42.4817 1.19638   2
   0  -4  -5 47.1204 1.23479   1
   0  -4   5 44.9634 1.11389   1
   0  -4  -5 45.7577 1.32901   4
   0   4   5 45.0701 1.42894   4
   0   4   5 45.4460 1.27859   6
   0   4  -5 44.8806 1.28217   2
   1  -4   5 11.9156 0.45257   1
  -1  -4  -5 11.9107 0.63874   4
  -1  -4  -5 12.3551 0.57944   2
   1   4   5 12.6576 0.73551   4
   1   4   5 11.6216 0.61178   6
  -1   4  -5 12.3955 0.64195   2
   2  -4   5 240.776 4.90269   1
   2   4   5 241.651 4.84553   6
   3  -4   5 4.86245 0.35102   1
  -3  -4  -5 4.29396 0.44767   2
   3   4   5 4.19060 0.42547   6
  -3   4  -5 4.91235 0.51881   2
   4  -4   5 7.15771 0.48051   1
  -4  -4  -5 6.94070 0.58622   2
  -4   4  -5 6.49013 0.61830   2
   4   4   5 7.33616 0.55178   6
   5  -4   5 3.58983 0.44545   1
  -5  -4  -5 4.25888 0.50610   2
  -5   4  -5 3.38397 0.51624   2
   5   4   5 5.87683 0.52727   6
   6  -4   5 22.4213 0.98254   1
  -6  -4  -5 22.5061 1.02574   2
  -6   4  -5 21.6838 1.11749   2
  -7  -4  -5 -0.6932 0.27594   2
   7   4   5 -0.2629 0.25593   6
  -7   4  -5 0.57183 0.39282   2
   9  -5  -5 3.99137 0.61363   1
   9  -5  -5 5.29188 0.64933   3
   8  -5  -5 0.23936 0.31729   3
   8  -5  -5 -0.2000 0.33224   1
   7  -5  -5 19.2728 1.00061   3
   7  -5  -5 20.1276 0.96205   1
   6  -5  -5 0.59277 0.27308   1
   6  -5  -5 -0.2673 0.20035   3
  -5  -5   5 0.16565 0.14273   2
   5  -5  -5 0.12015 0.20064   1
   5   5  -5 0.24807 0.17403   6
   4  -5  -5 209.667 4.35665   4
   4  -5  -5 205.780 4.48066   1
   4  -5  -5 205.414 4.25663   2
  -4   5   5 208.815 4.32299   5
   4   5  -5 211.809 4.14436   6
   3  -5  -5 21.4867 0.80512   1
   3  -5  -5 23.2408 0.69021   4
   3  -5  -5 22.8226 0.75121   2
   3   5  -5 23.6018 0.68327   6
  -3   5   5 22.7537 0.89957   5
   2  -5  -5 139.638 3.17103   1
   2  -5  -5 143.693 3.02373   2
   2   5  -5 144.569 2.77358   6
  -2   5   5 142.349 3.07147   5
  -1  -5   5 322.705 6.54938   1
   1  -5  -5 320.643 6.63170   1
   1  -5  -5 323.026 6.34432   2
   1  -5  -5 317.274 6.96065   4
   1   5  -5 321.958 5.87181   6
  -1   5   5 322.021 6.16523   5
   1   5  -5 331.299 6.46794   2
   0  -5   5 319.247 6.44183   1
   0  -5  -5 317.661 6.96627   4
   0  -5  -5 313.280 6.55575   1
   0  -5  -5 324.373 6.30895   2
   0   5  -5 314.113 6.40667   2
   0   5   5 322.586 6.29121   6
  -1  -5  -5 421.324 9.07377   4
  -1  -5  -5 413.391 8.16256   2
   1  -5   5 418.026 8.32487   1
  -1   5  -5 421.381 8.29452   2
   1   5   5 416.832 8.06780   6
  -2  -5  -5 50.0089 1.57270   4
   2  -5   5 45.9660 1.24485   1
   2   5   5 49.6477 1.42474   6
   3  -5   5 0.05434 0.14972   1
  -3  -5  -5 0.26274 0.20709   2
  -3   5  -5 0.04681 0.20945   2
   3   5   5 -0.3549 0.19964   6
  -4  -5  -5 110.328 2.64073   2
   4  -5   5 103.135 2.52582   1
   4   5   5 107.568 2.58613   6
  -4   5  -5 108.361 2.82052   2
  -5  -5  -5 2.13829 0.39853   2
   5  -5   5 1.18026 0.33221   1
   5   5   5 2.69521 0.42963   6
  -5   5  -5 1.80422 0.47068   2
  -6  -5  -5 5.76623 0.62160   2
   6  -5   5 5.07308 0.54651   1
  -6   5  -5 5.38940 0.68736   2
   6   5   5 5.94706 0.60732   6
   9  -6  -5 1.76359 0.47304   3
   9  -6  -5 1.60090 0.50393   1
   8  -6  -5 3.24442 0.52130   3
   8  -6  -5 3.24752 0.54472   1
   7  -6  -5 11.3552 0.81572   3
   7  -6  -5 12.1961 0.82921   1
   6  -6  -5 2.83770 0.43364   1
   6   6  -5 2.78125 0.37386   6
   5  -6  -5 36.2460 1.07384   2
  -5  -6   5 35.5680 1.08261   2
   5  -6  -5 38.2556 1.25437   1
   5   6  -5 36.4348 1.12059   6
   4  -6  -5 0.19501 0.21806   1
   4  -6  -5 0.48224 0.19311   2
   4  -6  -5 0.63476 0.13411   4
   4   6  -5 0.82942 0.19128   6
   3  -6  -5 0.57159 0.19500   2
   3  -6  -5 0.93817 0.25951   1
   3   6  -5 0.80371 0.16458   6
  -3   6   5 1.16188 0.30995   5
   2  -6  -5 0.76073 0.20366   4
   2  -6  -5 0.92276 0.26705   1
   2  -6  -5 0.81926 0.20920   2
  -2   6   5 0.80295 0.24512   5
  -1  -6   5 1.98755 0.31018   1
   1  -6  -5 2.00402 0.30057   2
   1  -6  -5 2.22363 0.34522   1
   1  -6  -5 2.52856 0.33116   4
   1   6  -5 2.03424 0.18216   6
  -1   6   5 2.99059 0.38914   5
   0  -6  -5 0.56371 0.24915   2
   0  -6  -5 0.75342 0.28103   1
   0  -6   5 0.90778 0.25386   1
   0  -6  -5 0.83988 0.28303   4
   0   6  -5 0.90518 0.09807   6
   0   6   5 0.87946 0.29844   6
   0   6  -5 0.03740 0.27544   2
  -1  -6  -5 211.005 4.72416   1
   1  -6   5 215.190 4.56209   1
  -1  -6  -5 224.657 5.06179   4
  -1   6  -5 214.346 3.98668   6
  -1   6  -5 218.633 4.74505   2
   1   6   5 219.051 4.55327   6
   2  -6   5 0.44551 0.18353   1
   2   6   5 0.37424 0.23781   6
  -3  -6  -5 9.10364 0.62242   2
   3  -6   5 9.49509 0.52262   1
  -3   6  -5 9.51440 0.71112   2
   3   6   5 9.33781 0.64212   6
  -4  -6  -5 1.06423 0.35883   2
   4  -6   5 1.26758 0.30585   1
   4   6   5 1.48451 0.35037   6
  -4   6  -5 1.70727 0.47624   2
   5  -6   5 20.8977 0.93206   1
  -5  -6  -5 22.5210 1.01638   2
  -5   6  -5 21.7733 1.13465   2
   5   6   5 21.8871 1.00298   6
  -6  -6  -5 -0.1465 0.27448   2
   6  -6   5 0.16670 0.29050   1
   6   6   5 -0.1351 0.25686   6
  -6   6  -5 -0.1742 0.34438   2
   8  -7  -5 0.84561 0.38317   3
   8  -7  -5 0.98353 0.45692   1
   7  -7  -5 13.2696 0.87461   1
   7   7  -5 13.2938 0.80300   6
   6  -7  -5 23.8068 1.05643   1
   6   7  -5 22.5758 0.93646   6
   5  -7  -5 57.3068 1.71879   1
   5  -7  -5 57.3675 1.55959   2
   5   7  -5 58.1580 1.54882   6
   4  -7  -5 17.2700 0.74245   2
   4  -7  -5 16.0800 0.80838   1
   4   7  -5 17.0000 0.66914   6
   3  -7  -5 227.873 5.05018   4
   3  -7  -5 229.447 4.74318   2
   3  -7  -5 227.030 4.98818   1
   3   7  -5 232.724 4.46073   6
  -3   7   5 222.513 4.73872   5
   2  -7  -5 84.1565 2.19086   4
   2  -7  -5 85.0813 2.10524   2
   2  -7  -5 86.4744 2.23522   1
  -2  -7   5 83.5707 2.17274   1
  -2   7   5 84.5421 2.18380   5
   2   7  -5 84.0320 1.81319   6
   1  -7  -5 68.5756 1.85019   2
   1  -7  -5 72.7909 2.00001   4
   1  -7  -5 70.8182 1.95972   1
  -1  -7   5 70.4025 1.88888   1
   1   7  -5 73.4908 1.50747   6
  -1   7   5 71.7122 1.91567   5
   0  -7  -5 1.73966 0.34277   4
   0  -7   5 2.64004 0.36470   1
   0  -7  -5 2.31693 0.37046   2
   0  -7  -5 4.19854 0.49754   1
   0   7   5 2.61998 0.37864   5
   0   7  -5 2.68984 0.20696   6
   0   7   5 2.60641 0.45970   6
  -1  -7  -5 25.8552 1.07268   2
   1  -7   5 26.1328 0.94350   1
  -1  -7  -5 26.8937 1.08090   1
  -1  -7  -5 26.8810 1.11326   4
  -1   7  -5 25.9803 1.11887   2
   1   7   5 29.5402 1.12907   6
  -2  -7  -5 0.54384 0.26370   2
   2  -7   5 0.62279 0.23418   1
  -2   7  -5 0.26267 0.28715   2
   2   7   5 0.29751 0.29200   6
  -3  -7  -5 2.26200 0.39186   2
   3  -7   5 2.77167 0.36991   1
   3   7   5 2.70859 0.43600   6
  -3   7  -5 3.56431 0.56205   2
   4  -7   5 84.7855 2.14870   1
  -4  -7  -5 82.8431 2.23510   2
   4   7   5 80.4874 2.22217   6
  -4   7  -5 81.8514 2.46946   2
   5  -7   5 11.5373 0.72541   1
  -5  -7  -5 13.1290 0.82278   2
   5   7   5 13.8958 0.85393   6
  -5   7  -5 13.2745 0.98209   2
  -6  -7  -5 11.5647 0.82062   2
   6   7   5 12.3202 0.84970   6
  -6   7  -5 11.8043 1.00026   2
   8  -8  -5 93.6036 2.86542   3
   8  -8  -5 97.2695 2.76014   1
   8   8  -5 93.0205 2.56681   6
   7  -8  -5 7.21489 0.73022   1
   7   8  -5 6.27401 0.62804   6
   6  -8  -5 197.238 4.48982   1
   6   8  -5 185.055 4.10465   6
   5  -8  -5 1.95315 0.33807   2
  -5  -8   5 1.56939 0.32426   2
   5  -8  -5 1.64586 0.39203   1
   5   8  -5 1.82424 0.30712   6
   4  -8  -5 325.471 6.59513   2
   4  -8  -5 325.250 6.94079   1
   4   8  -5 321.723 6.30379   6
   3  -8  -5 0.97453 0.28769   2
   3  -8  -5 1.26519 0.26966   4
   3  -8  -5 1.31511 0.35319   1
  -3   8   5 1.53110 0.39815   5
   3   8  -5 0.93551 0.21310   6
   2  -8  -5 0.41359 0.30153   1
   2  -8  -5 0.25284 0.20733   2
   2  -8  -5 0.51776 0.22361   4
  -2  -8   5 0.43549 0.30071   1
   2   8  -5 0.53345 0.16470   6
  -2   8   5 0.44808 0.30033   5
   1  -8  -5 6.41609 0.65494   1
   1  -8  -5 6.44975 0.51004   2
   1  -8  -5 7.47565 0.56989   4
  -1  -8   5 7.33078 0.60536   1
  -1   8   5 7.21756 0.58098   5
   0  -8   5 563.998 11.5652   1
   0  -8  -5 563.027 11.1447   2
   0  -8  -5 567.951 11.7030   1
   0  -8  -5 595.386 12.3723   4
   0   8   5 562.428 10.6629   5
   0   8   5 580.462 11.0754   6
  -1  -8  -5 6.71426 0.65049   1
  -1  -8  -5 6.38530 0.52748   2
   1  -8   5 6.54421 0.54584   1
   1   8   5 5.85631 0.60631   6
   2  -8   5 518.223 10.4761   1
  -2  -8  -5 508.116 10.1853   2
   2   8   5 521.467 10.0980   6
  -2   8  -5 521.001 10.4763   2
  -3  -8  -5 6.60946 0.64671   2
   3  -8   5 6.86735 0.55111   1
   3   8   5 7.23127 0.69834   6
  -3   8  -5 4.75673 0.63848   2
  -4  -8  -5 469.481 9.13746   2
   4  -8   5 453.088 9.29822   1
  -4   8  -5 435.875 9.42064   2
   4   8   5 447.489 8.98196   6
   5  -8   5 0.53236 0.30985   1
  -5  -8  -5 1.30766 0.38499   2
   5   8   5 0.57812 0.32982   6
  -5   8  -5 0.39488 0.40524   2
   8  -9  -5 37.5022 1.57449   1
   8   9  -5 36.2574 1.46166   6
   7  -9  -5 0.36060 0.40822   1
   7   9  -5 0.21706 0.29937   6
   6  -9  -5 6.07247 0.67794   1
   6   9  -5 6.26626 0.57903   6
  -5  -9   5 17.9435 0.89339   2
   5  -9  -5 18.4910 0.95774   1
   5  -9  -5 19.0588 0.89871   2
   5   9  -5 19.1221 0.82539   6
   4  -9  -5 49.7068 1.56383   2
   4  -9  -5 49.0442 1.65536   1
   4   9  -5 50.1212 1.39283   6
   3  -9  -5 149.828 3.45431   2
   3  -9  -5 146.446 3.61865   1
  -3   9   5 145.510 3.51642   5
   3   9  -5 150.874 3.12680   6
   2  -9  -5 343.468 7.67098   4
  -2  -9   5 340.687 7.37962   1
   2  -9  -5 339.307 7.06013   2
   2  -9  -5 340.559 7.41296   1
  -2   9   5 357.687 6.94343   5
   1  -9  -5 127.691 3.29724   4
   1  -9  -5 124.941 3.05908   2
  -1  -9   5 130.240 3.18592   1
   1  -9  -5 125.502 3.23115   1
  -1   9   5 125.896 3.06194   5
   0  -9   5 159.719 3.77075   1
   0  -9  -5 161.033 3.90361   1
   0  -9  -5 165.574 3.71300   2
   0   9   5 157.825 3.73152   6
   0   9   5 153.617 3.59370   5
   1  -9   5 19.8312 0.92654   1
  -1  -9  -5 17.1569 0.87937   2
  -1  -9  -5 19.0103 1.04697   1
   1   9   5 19.0192 1.03681   6
   1   9   5 19.5223 0.97082   5
  -2  -9  -5 31.2455 1.33227   1
   2  -9   5 30.5615 1.16655   1
  -2  -9  -5 32.0509 1.25663   2
   2   9   5 31.6812 1.31054   6
  -3  -9  -5 3.57081 0.52342   2
   3  -9   5 3.83851 0.46633   1
   3   9   5 3.61497 0.58746   6
   4  -9   5 106.167 2.70325   1
  -4  -9  -5 102.494 2.75278   2
   4   9   5 108.483 2.82323   6
  -4   9  -5 103.351 3.06566   2
  -5  -9  -5 17.4575 0.99473   2
   5  -9   5 17.2390 0.91477   1
  -5   9  -5 16.9384 1.17759   2
   5   9   5 16.1990 0.97798   6
   7 -10  -5 182.536 4.44228   1
   7  10  -5 175.710 4.07802   6
   6 -10  -5 3.20921 0.55227   1
   6  10  -5 2.90907 0.42965   6
   5 -10  -5 121.219 3.18503   1
  -5 -10   5 119.872 3.05216   2
   5 -10  -5 119.210 3.01848   2
   5  10  -5 126.320 2.87520   6
   4 -10  -5 4.64917 0.55017   2
   4 -10  -5 5.19005 0.64088   1
  -4 -10   5 5.96790 0.65840   2
   4  10  -5 5.54929 0.48120   6
  -3 -10   5 61.1135 1.97607   1
   3 -10  -5 62.6652 1.98178   1
   3 -10  -5 63.6820 1.89506   2
  -3  10   5 62.1542 1.99257   5
   3  10  -5 60.8706 1.59771   6
   2 -10  -5 -0.3223 0.22523   2
   2 -10  -5 0.00034 0.33243   1
  -2 -10   5 0.03814 0.32635   1
  -2  10   5 -0.0260 0.29928   5
   1 -10  -5 92.0232 2.64644   1
   1 -10  -5 95.9899 2.53176   2
  -1 -10   5 93.4701 2.59771   1
  -1  10   5 92.0806 2.50920   5
   0 -10   5 14.1310 0.88278   1
   0 -10  -5 16.3298 0.88612   2
   0 -10  -5 12.2739 0.94781   1
   0  10   5 15.6577 0.91351   5
   0  10   5 13.4415 0.98126   6
   1 -10   5 161.164 3.82268   1
  -1 -10  -5 157.214 3.99889   1
  -1 -10  -5 163.120 3.79292   2
   1  10   5 159.379 3.81129   6
   1  10   5 154.581 3.66484   5
  -2 -10  -5 9.33299 0.82795   1
  -2 -10  -5 8.75844 0.68466   2
   2 -10   5 9.30716 0.67829   1
   2  10   5 7.86044 0.78920   6
   2  10   5 9.15564 0.75320   5
  -3 -10  -5 232.534 5.14061   2
   3 -10   5 231.811 5.13926   1
   3  10   5 224.930 5.10820   6
  -4 -10  -5 17.1461 0.97789   2
   4 -10   5 17.5978 0.92872   1
   4  10   5 17.3566 1.06727   6
  -5 -10  -5 7.79396 0.80375   2
   5  10   5 7.12141 0.75809   6
   6 -11  -5 2.52215 0.53972   1
   6  11  -5 2.46118 0.43145   6
   5 -11  -5 16.6162 0.93617   2
  -5 -11   5 15.3738 0.92888   2
   5 -11  -5 13.9233 0.96380   1
   5  11  -5 15.2288 0.79292   6
   4 -11  -5 10.6732 0.85574   1
   4 -11  -5 10.7488 0.76888   2
  -4 -11   5 10.4557 0.80261   2
   4  11  -5 11.4163 0.65823   6
  -3 -11   5 1.27449 0.43506   1
   3 -11  -5 0.57888 0.31400   2
   3 -11  -5 0.95101 0.38097   1
   3  11  -5 0.66782 0.24437   6
  -2 -11   5 -0.0640 0.33242   1
   2 -11  -5 0.14772 0.26029   2
   2 -11  -5 0.07968 0.33438   1
  -2  11   5 0.35533 0.32131   5
   2  11  -5 -0.0886 0.15672   6
  -1 -11   5 0.14623 0.33158   1
   1 -11  -5 -0.0908 0.33798   1
   1 -11  -5 0.18157 0.28173   2
  -1  11   5 -0.1130 0.29973   5
  -1  11   5 -0.1872 0.32015   6
   0 -11  -5 3.24675 0.57667   1
   0 -11   5 2.55057 0.50249   1
   0 -11  -5 2.12510 0.43525   2
   0  11   5 1.72959 0.44485   5
   0  11   5 2.26610 0.55666   6
  -1 -11  -5 5.04878 0.62794   2
   1 -11   5 5.29826 0.63441   1
  -1 -11  -5 5.48765 0.73801   1
   1  11   5 5.06532 0.63601   5
   1  11   5 5.18806 0.67200   6
   2 -11   5 0.03327 0.28034   1
  -2 -11  -5 0.31808 0.30430   2
  -2 -11  -5 0.25497 0.41378   1
   2  11   5 0.36032 0.33857   5
   2  11   5 -0.2132 0.30600   6
  -3 -11  -5 12.6662 1.01876   1
   3 -11   5 9.68715 0.74055   1
  -3 -11  -5 12.3402 0.87339   2
   3  11   5 11.2031 0.88359   6
   3  11   5 10.8093 0.88139   5
  -4 -11  -5 12.2231 0.89472   2
   4 -11   5 11.1193 0.80478   1
   4  11   5 11.0761 0.93960   6
   4  11   5 11.1207 0.91244   5
   6 -12  -5 23.9349 1.26432   1
   6  12  -5 23.7208 1.08892   6
  -5 -12   5 1.48454 0.43791   2
   5 -12  -5 2.17115 0.55414   1
   5 -12  -5 2.47958 0.49675   2
   5  12  -5 2.41417 0.41370   6
   4 -12  -5 3.27743 0.55548   2
  -4 -12   5 3.32308 0.61305   2
   4 -12  -5 3.19063 0.59003   1
  -4 -12   5 3.24893 0.62112   1
   4  12  -5 3.19335 0.43245   6
   3 -12  -5 0.07267 0.37872   1
   3 -12  -5 -0.0696 0.26670   2
  -3 -12   5 0.22829 0.41680   1
   2 -12  -5 2.24781 0.57315   1
  -2 -12   5 2.43941 0.56652   1
   2 -12  -5 2.35168 0.47550   2
  -2  12   5 1.86410 0.52492   5
  -1 -12   5 0.25183 0.38490   1
   1 -12  -5 0.09021 0.26083   2
   1 -12  -5 -0.1466 0.41255   1
  -1  12   5 0.30998 0.40629   6
  -1  12   5 -0.1590 0.32939   5
   0 -12   5 1.97341 0.49083   1
   0 -12  -5 1.20139 0.46189   1
   0 -12  -5 1.63240 0.44430   2
   0  12   5 1.23696 0.49325   6
   0  12   5 1.31779 0.43872   5
  -1 -12  -5 5.43947 0.78986   1
   1 -12   5 4.50234 0.63987   1
  -1 -12  -5 4.79206 0.62614   2
   1  12   5 4.22644 0.62037   6
   1  12   5 5.14116 0.66532   5
  -2 -12  -5 25.8496 1.41997   1
   2 -12   5 26.3421 1.20509   1
  -2 -12  -5 27.2052 1.27017   2
   2  12   5 26.6278 1.28346   5
   2  12   5 24.6437 1.30460   6
   3 -12   5 0.45560 0.36022   1
  -3 -12  -5 0.52844 0.35274   2
  -3 -12  -5 0.44163 0.47576   1
   3  12   5 0.28694 0.38623   6
   3  12   5 0.45068 0.40349   5
   5 -13  -5 9.81818 0.88821   2
   5 -13  -5 9.14504 0.90202   1
   5  13  -5 8.91917 0.69344   6
  -4 -13   5 98.3523 2.93477   2
  -4 -13   5 99.7385 3.08010   1
   4 -13  -5 98.5770 2.95360   1
   4 -13  -5 97.5221 2.85383   2
   3 -13  -5 25.1187 1.37611   1
  -3 -13   5 26.1011 1.47913   1
   3 -13  -5 25.3770 1.29453   2
  -2 -13   5 123.880 3.49883   1
   2 -13  -5 120.359 3.30892   2
   2 -13  -5 123.238 3.49937   1
   1 -13  -5 40.1305 1.64613   2
   1 -13  -5 38.9757 1.77493   1
  -1 -13   5 40.5600 1.72642   1
  -1  13   5 41.7025 1.71690   5
  -1  13   5 40.4473 1.76915   6
   0 -13  -5 109.616 3.30914   1
   0 -13   5 106.559 3.13716   1
   0 -13  -5 108.632 3.06328   2
   0  13   5 112.757 3.08290   5
   0  13   5 115.919 3.17430   6
  -1 -13  -5 23.5945 1.41347   1
  -1 -13  -5 26.0653 1.30198   2
   1 -13   5 22.7970 1.26096   1
   1  13   5 27.7744 1.36068   5
   1  13   5 24.0849 1.30525   6
  -2 -13  -5 6.04536 0.90521   1
  -2 -13  -5 6.51584 0.77084   2
   2 -13   5 7.10539 0.77666   1
   2  13   5 6.81423 0.82071   5
   2  13   5 4.69192 0.70017   6
  -4 -14   5 1.65077 0.61273   1
   4 -14  -5 0.68040 0.47310   2
  -4 -14   5 0.95549 0.48000   2
   4 -14  -5 1.83666 0.53335   1
  -3 -14   5 2.78197 0.71128   1
  -3 -14   5 1.87876 0.60883   2
   3 -14  -5 2.73173 0.58420   2
   3 -14  -5 2.42818 0.56742   1
   2 -14  -5 0.23546 0.45676   1
  -2 -14   5 0.37058 0.47765   1
   2 -14  -5 0.02077 0.33757   2
  -2  14   5 -0.3333 0.44814   6
   1 -14  -5 2.41946 0.66794   1
   1 -14  -5 1.27545 0.47568   2
  -1 -14   5 2.29303 0.64813   1
  -1  14   5 2.63248 0.66886   6
  -1  14   5 1.74105 0.61004   5
   0 -14  -5 0.03935 0.53197   1
   0 -14   5 0.48588 0.48896   1
   0 -14  -5 0.55502 0.45351   2
   0  14   5 0.53404 0.47739   5
   0  14   5 0.76409 0.55666   6
   1 -14   5 47.0739 1.87559   1
  -1 -14  -5 45.5891 2.04558   1
  -1 -14  -5 46.7641 1.83876   2
   1  14   5 46.6849 1.88453   5
   1  14   5 47.6490 1.92358   6
   9   0  -6 -0.0615 0.35772   1
   9   0  -6 0.08048 0.33749   3
   8   0  -6 360.894 7.74430   1
   8   0  -6 356.444 8.41856   3
   7   0  -6 -0.0712 0.26212   1
   7   0  -6 -0.2871 0.25009   3
   6   0  -6 360.965 7.47094   1
   6   0  -6 358.439 8.26308   3
   5   0  -6 -0.1521 0.19475   3
   5   0  -6 0.12846 0.17217   1
   4   0  -6 6.07514 0.23975   2
  -4   0   6 6.85534 0.38763   5
   4   0  -6 6.12520 0.38443   1
   3   0  -6 0.18749 0.18856   3
   3   0  -6 -0.1470 0.08575   2
   3   0  -6 -0.0813 0.10009   1
   2   0  -6 417.537 9.32148   3
   2   0  -6 428.940 8.21289   1
   1   0  -6 -0.0258 0.13021   2
   1   0  -6 0.12143 0.15824   3
  -1   0   6 0.14829 0.14626   4
   0   0  -6 154.586 3.54481   3
   0   0  -6 161.181 3.23381   2
   0   0   6 151.166 2.96196   6
   0   0   6 144.690 3.55840   4
  -1   0  -6 0.04536 0.19847   2
   1   0   6 0.13362 0.21672   4
  -1   0  -6 -0.1759 0.12470   3
   1   0   6 0.19428 0.10956   6
  -2   0  -6 141.659 3.21405   3
   2   0   6 148.514 2.84275   6
   2   0   6 139.615 3.56070   4
   3   0   6 -0.0732 0.14508   6
  -3   0  -6 -0.3039 0.23378   2
  -4   0  -6 59.6580 1.75801   2
   4   0   6 58.7189 1.64660   1
   4   0   6 60.7927 1.50030   6
  -5   0  -6 -0.2183 0.23753   2
  -6   0  -6 -0.7207 0.24692   2
   9  -1  -6 6.88753 0.77264   1
   9  -1  -6 6.14888 0.73039   3
   9   1  -6 6.76238 0.74787   3
   9   1  -6 7.38904 0.83381   1
   8  -1  -6 0.51989 0.41463   3
   8  -1  -6 1.51908 0.43398   1
   8   1  -6 0.59811 0.42401   3
   8   1  -6 1.33830 0.45956   1
   7  -1  -6 1.25536 0.37417   3
   7  -1  -6 0.62004 0.30123   1
   7   1  -6 0.43746 0.30902   3
   7   1  -6 0.41507 0.30246   1
   6  -1  -6 49.9521 1.69632   3
   6  -1  -6 53.2894 1.50936   1
   6   1  -6 51.2990 1.54677   1
   6   1  -6 51.9495 1.74699   3
   5  -1  -6 47.6718 1.54574   3
   5  -1  -6 45.2305 1.27961   1
   5   1  -6 46.2542 1.32753   1
   5   1  -6 47.2480 1.55939   3
   4  -1  -6 312.218 6.25930   1
  -4  -1   6 311.746 5.66361   5
   4  -1  -6 306.832 5.76178   2
  -4   1   6 309.166 5.80306   5
  -4   1   6 302.627 6.41642   4
   4   1  -6 314.811 6.29676   1
   3  -1  -6 149.686 3.08969   1
   3  -1  -6 149.651 2.93344   2
   3  -1  -6 151.357 3.63433   3
   3   1  -6 147.855 2.96028   2
  -3   1   6 143.208 3.00685   5
   3   1  -6 148.261 3.11454   1
  -3   1   6 154.449 3.27822   4
   2  -1  -6 180.549 3.60489   1
   2  -1  -6 182.340 4.25309   3
   2   1  -6 181.721 4.26907   3
  -2   1   6 180.550 4.00411   4
   1  -1  -6 301.803 5.87212   2
   1  -1  -6 315.234 6.76182   3
   1   1  -6 302.273 5.89714   2
   1   1  -6 299.824 6.76142   3
  -1   1   6 295.228 6.55174   4
   0  -1  -6 30.7372 0.67583   1
   0  -1  -6 30.4056 0.94881   3
   0  -1   6 30.9293 0.68097   6
   0  -1  -6 28.6438 0.89502   2
   0   1   6 30.0652 1.04368   4
   0   1  -6 29.9465 0.95508   3
   0   1  -6 30.7949 0.93969   2
   0   1   6 32.2248 0.85621   6
  -1  -1  -6 145.905 3.28290   3
  -1  -1  -6 139.061 3.07362   2
   1  -1   6 142.983 3.44702   4
   1  -1   6 140.675 2.68484   6
   1   1   6 144.058 3.49178   4
  -1   1  -6 145.899 3.12283   2
  -1   1  -6 140.031 3.28212   3
   1   1   6 139.857 2.85216   6
   2  -1   6 1.12752 0.17378   1
   2  -1   6 1.05421 0.26254   4
   2   1   6 1.16906 0.30593   4
   2   1   6 1.29840 0.19217   6
   3  -1   6 160.495 3.18421   6
   3  -1   6 161.187 3.46526   1
  -3  -1  -6 160.488 3.57350   2
   3   1   6 157.384 3.27034   6
  -3   1  -6 165.628 3.62688   2
  -4  -1  -6 6.96449 0.57162   2
   4  -1   6 6.59425 0.49104   1
  -4   1  -6 6.28412 0.62333   2
  -5  -1  -6 52.9394 1.67510   2
  -5   1  -6 51.4462 1.67236   2
  -6  -1  -6 18.0057 0.98209   2
  -6   1  -6 17.4875 0.98709   2
   9  -2  -6 6.17944 0.73212   3
   9  -2  -6 6.43372 0.71926   1
   9   2  -6 5.69379 0.74552   1
   8  -2  -6 2.25106 0.45130   1
   8   2  -6 2.15887 0.51547   3
   8   2  -6 1.32667 0.45977   1
   7  -2  -6 0.08854 0.24863   1
   7  -2  -6 -0.2555 0.26123   3
   7   2  -6 0.30700 0.30473   1
   7   2  -6 0.37561 0.32088   3
   6  -2  -6 -0.2818 0.21522   3
   6  -2  -6 -0.0131 0.18585   1
   6   2  -6 -0.1682 0.20119   3
   6   2  -6 -0.3963 0.23128   1
   5  -2  -6 18.8985 0.73410   1
   5  -2  -6 20.8664 0.90733   3
   5   2  -6 20.2477 0.80851   1
   5   2  -6 19.9021 0.93220   3
   4  -2  -6 0.19501 0.08232   2
   4  -2  -6 0.12042 0.12858   1
   4   2  -6 0.20301 0.17457   1
  -4   2   6 0.33582 0.17722   5
   3  -2  -6 25.8522 0.73847   1
   3   2  -6 26.0445 1.00681   3
  -3   2   6 25.7399 0.86415   5
  -3   2   6 27.7996 0.78546   4
   2  -2  -6 0.99775 0.15943   2
   2  -2  -6 0.80989 0.21324   3
   2  -2  -6 1.16566 0.14257   1
  -2   2   6 1.07222 0.19399   4
   2   2  -6 0.76402 0.20720   3
   2   2  -6 1.21555 0.18657   2
   1  -2  -6 0.43957 0.15067   2
  -1  -2   6 0.26419 0.06206   6
   1  -2  -6 0.36060 0.09890   1
   1  -2  -6 0.29089 0.16360   3
  -1   2   6 0.31553 0.16749   4
   1   2  -6 0.21060 0.16559   3
   1   2  -6 0.38759 0.15416   2
   0  -2  -6 6.77920 0.26315   1
   0  -2  -6 6.48528 0.30570   1
   0  -2  -6 6.19710 0.38890   2
   0  -2  -6 6.67304 0.38751   3
   0   2   6 6.36911 0.46485   4
   0   2   6 5.84877 0.40844   6
   0   2  -6 5.77414 0.41132   2
   0   2  -6 6.90139 0.42079   3
   1  -2   6 34.4803 0.78986   1
  -1  -2  -6 34.2423 0.99318   3
  -1  -2  -6 34.0900 1.05248   2
   1   2   6 32.8107 1.20788   4
  -1   2  -6 33.4138 1.07931   2
   1   2   6 33.8519 0.97068   6
   2  -2   6 0.08919 0.11373   1
   2  -2   6 -0.0079 0.18436   4
   2   2   6 0.12555 0.19237   4
   2   2   6 0.15883 0.15603   6
  -3  -2  -6 4.17436 0.46626   2
   3  -2   6 5.23384 0.37570   1
  -3   2  -6 5.43087 0.53381   2
   3   2   6 5.12310 0.43394   6
  -4  -2  -6 0.08295 0.27157   2
   4  -2   6 -0.3082 0.20413   1
   4   2   6 0.51145 0.21718   6
  -4   2  -6 0.01534 0.29891   2
  -5  -2  -6 6.51051 0.59434   2
  -5   2  -6 5.60422 0.62112   2
   5   2   6 7.57902 0.54665   6
  -6  -2  -6 0.14194 0.32111   2
  -6   2  -6 0.46595 0.34653   2
   9  -3  -6 -0.0962 0.33671   1
   9  -3  -6 -0.1926 0.32042   3
   9   3  -6 -0.0823 0.39338   1
   8  -3  -6 0.45936 0.35000   1
   8  -3  -6 -0.0732 0.32432   3
   8   3  -6 0.13380 0.38648   1
   7  -3  -6 6.62578 0.58266   1
   7  -3  -6 5.37616 0.56674   3
   7   3  -6 5.61789 0.64925   1
   6  -3  -6 5.53426 0.46886   1
   6  -3  -6 4.66984 0.49960   3
   6   3  -6 5.16314 0.56064   3
   6   3  -6 5.48568 0.54331   1
   5  -3  -6 74.9487 2.13942   3
   5  -3  -6 73.9004 1.85335   1
   5   3  -6 70.3856 2.19959   3
  -4  -3   6 16.4381 0.50114   5
   4  -3  -6 16.1032 0.61960   1
   4  -3  -6 16.6858 0.48527   2
  -4   3   6 15.7104 0.71359   5
   3  -3  -6 235.393 4.84007   1
   3   3  -6 241.226 5.59652   3
  -3   3   6 233.758 4.65867   5
   2  -3  -6 148.457 3.07968   1
   2  -3  -6 149.684 3.00964   2
   2   3  -6 146.300 3.08627   2
   2   3  -6 144.646 3.61802   3
  -2   3   6 145.362 3.37843   4
   1  -3  -6 135.297 3.13052   4
   1  -3  -6 130.170 2.83074   2
  -1  -3   6 134.807 2.74123   1
   1  -3  -6 136.726 2.85882   1
   1   3  -6 141.672 2.93596   2
  -1   3   6 132.648 3.23082   4
   0  -3   6 159.195 3.13427   1
   0  -3  -6 158.170 3.32792   1
   0  -3  -6 159.997 3.68900   4
   0  -3  -6 152.663 3.31576   2
   0   3   6 158.109 3.31135   6
   0   3   6 162.241 3.83115   4
   0   3  -6 159.128 3.41115   2
   1  -3   6 0.29742 0.10650   1
  -1  -3  -6 0.82817 0.26184   4
  -1   3  -6 0.18011 0.17993   2
   1   3   6 0.16518 0.19056   6
   1   3   6 0.45171 0.22531   4
   2  -3   6 3.67628 0.29065   1
   2   3   6 4.88363 0.52650   4
   2   3   6 5.13038 0.41175   6
  -3  -3  -6 79.4423 2.03445   2
   3  -3   6 76.2676 1.82363   1
  -3   3  -6 78.4098 2.10497   2
   3   3   6 75.2201 1.87288   6
   4  -3   6 81.6539 2.06623   1
  -4  -3  -6 81.4847 2.18083   2
  -4   3  -6 82.6885 2.29203   2
   4   3   6 83.2698 2.04586   6
  -5  -3  -6 0.68925 0.30167   2
  -5   3  -6 1.37529 0.39987   2
   5   3   6 0.76687 0.27447   6
  -6  -3  -6 22.8255 1.11657   2
  -6   3  -6 24.8576 1.23291   2
   9  -4  -6 -0.3374 0.28662   3
   9  -4  -6 -0.0756 0.33717   1
   8  -4  -6 54.3979 1.90977   3
   8  -4  -6 53.7447 1.76894   1
   7  -4  -6 0.13544 0.27337   3
   7  -4  -6 0.38195 0.30011   1
   6  -4  -6 82.0590 2.15890   1
   6  -4  -6 84.2487 2.43204   3
   5  -4  -6 0.48095 0.20608   1
   5  -4  -6 0.68546 0.25576   3
   4  -4  -6 31.9504 0.98360   1
  -4   4   6 30.1350 1.07716   5
   3  -4  -6 1.60130 0.21214   2
   3  -4  -6 1.47277 0.23149   1
  -3   4   6 1.64787 0.29479   5
   2  -4  -6 464.297 9.36817   1
   2  -4  -6 481.864 9.90514   4
   2  -4  -6 477.464 8.98449   2
  -2   4   6 457.256 8.73619   5
   2   4  -6 477.922 9.11166   2
   1  -4  -6 0.70386 0.19877   2
   1  -4  -6 0.28710 0.19800   1
   1  -4  -6 0.65144 0.19847   4
  -1  -4   6 0.49741 0.16090   1
   1   4  -6 0.83109 0.23024   2
  -1   4   6 0.35963 0.20304   4
   0  -4   6 2234.59 43.5880   1
   0  -4  -6 2258.27 42.9056   2
   0  -4  -6 2275.40 47.4173   4
   0  -4  -6 2185.67 44.2310   1
   0   4  -6 2212.59 42.6663   2
   0   4   6 2241.36 47.6092   4
   0   4   6 2180.76 42.0228   6
   1  -4   6 0.27199 0.12729   1
  -1  -4  -6 0.55263 0.20276   2
  -1  -4  -6 0.19268 0.19963   4
   1   4   6 0.37653 0.23855   4
  -1   4  -6 0.22665 0.20529   2
   1   4   6 0.56055 0.24890   6
   2  -4   6 1084.34 20.4381   1
   2   4   6 1025.18 19.3678   6
   3  -4   6 0.42326 0.17596   1
  -3  -4  -6 0.24962 0.25015   2
   3   4   6 -0.0309 0.21364   6
  -3   4  -6 0.38006 0.24910   2
  -4  -4  -6 580.942 11.4460   2
   4   4   6 604.773 11.1566   6
  -4   4  -6 571.945 11.6051   2
  -5  -4  -6 0.07131 0.27061   2
  -5   4  -6 -0.0891 0.29198   2
  -6  -4  -6 0.50147 0.34029   2
  -6   4  -6 -0.0238 0.35090   2
   6   4   6 0.83201 0.31848   6
   9  -5  -6 2.93681 0.54898   3
   9  -5  -6 2.73196 0.56195   1
   8  -5  -6 11.3173 0.81279   1
   8  -5  -6 11.4124 0.83835   3
   7  -5  -6 0.24023 0.28860   1
   7  -5  -6 0.12634 0.28429   3
   6  -5  -6 5.31542 0.57052   3
   6  -5  -6 5.43959 0.51205   1
   5  -5  -6 63.3172 1.73126   1
   4  -5  -6 84.7816 1.91503   2
   4  -5  -6 84.1193 2.10655   1
  -4   5   6 87.7315 2.20184   5
   3  -5  -6 286.890 5.93895   1
   3  -5  -6 287.738 5.63499   2
  -3   5   6 284.853 5.67555   5
   2  -5  -6 411.607 7.97729   2
   2  -5  -6 410.120 8.34683   1
   2  -5  -6 414.127 8.75423   4
  -2   5   6 416.117 7.82173   5
   2   5  -6 413.307 8.11612   2
  -1  -5   6 248.103 5.04954   1
   1  -5  -6 243.105 4.96399   2
   1  -5  -6 249.673 5.45322   4
   1  -5  -6 238.237 5.13827   1
   1   5  -6 247.866 5.10575   2
   0  -5  -6 375.647 7.67300   1
   0  -5   6 374.578 7.48853   1
   0  -5  -6 377.773 7.39555   2
   0  -5  -6 373.222 8.17482   4
   0   5  -6 380.541 7.54204   2
   0   5   6 373.966 7.36046   6
   1  -5   6 21.8846 0.67932   1
  -1  -5  -6 21.5681 0.92955   4
  -1  -5  -6 20.4717 0.82990   2
  -1  -5  -6 21.6121 0.85309   1
   1   5   6 24.3408 0.94213   6
  -1   5  -6 21.0848 0.92765   2
  -2  -5  -6 9.29055 0.67299   2
   2  -5   6 8.55686 0.43238   1
   2   5   6 9.15372 0.62340   6
  -2   5  -6 9.00055 0.66165   2
  -3  -5  -6 20.7798 0.93086   2
   3  -5   6 20.8461 0.75713   1
   3   5   6 21.7820 0.91532   6
  -3   5  -6 22.1316 1.06597   2
  -4  -5  -6 129.302 3.12970   2
  -4   5  -6 129.867 3.33542   2
   4   5   6 130.168 3.03301   6
  -5  -5  -6 14.3756 0.84210   2
  -5   5  -6 13.5189 0.96057   2
  -6  -5  -6 43.3557 1.58333   2
   6   5   6 46.1381 1.53518   6
  -6   5  -6 42.0003 1.72138   2
   8  -6  -6 0.67864 0.37802   1
   8  -6  -6 0.50356 0.33755   3
   7  -6  -6 47.7763 1.60335   1
   7  -6  -6 48.9249 1.75519   3
   6  -6  -6 0.96844 0.29786   1
   5  -6  -6 2.77839 0.31213   2
   5  -6  -6 3.39833 0.42134   1
   4  -6  -6 0.01213 0.16099   2
   4  -6  -6 0.44189 0.22260   1
   4   6  -6 0.22197 0.16691   6
  -4   6   6 0.14298 0.25458   5
   3  -6  -6 58.5162 1.54591   2
   3  -6  -6 61.5687 1.67631   1
  -3   6   6 59.8939 1.73654   5
   3   6  -6 62.7555 1.40263   6
  -2  -6   6 1.37669 0.28134   1
   2  -6  -6 0.82615 0.25255   2
   2  -6  -6 1.36369 0.31017   1
   2  -6  -6 1.11397 0.23689   4
   2   6  -6 1.12896 0.16259   6
  -2   6   6 0.96773 0.29039   5
   1  -6  -6 274.797 5.86036   1
  -1  -6   6 278.260 5.75745   1
   1  -6  -6 279.951 6.15851   4
   1  -6  -6 276.946 5.62065   2
  -1   6   6 280.428 5.54288   5
   1   6  -6 274.892 5.77667   2
   0  -6  -6 14.6276 0.70534   2
   0  -6  -6 16.5166 0.78600   1
   0  -6  -6 17.1078 0.80179   4
   0  -6   6 16.3105 0.66525   1
   0   6  -6 17.0149 0.85231   2
   0   6   6 16.5058 0.86655   6
  -1  -6  -6 147.707 3.38985   1
   1  -6   6 143.154 3.14846   1
  -1  -6  -6 146.075 3.27268   2
  -1   6  -6 145.168 3.43726   2
   1   6   6 145.651 3.30801   6
   2  -6   6 3.78691 0.33308   1
  -2  -6  -6 4.04161 0.46933   2
   2   6   6 3.66862 0.47396   6
  -2   6  -6 3.90878 0.52864   2
   3  -6   6 92.6656 2.24566   1
  -3  -6  -6 97.0525 2.45367   2
  -3   6  -6 95.9610 2.64237   2
   3   6   6 94.6947 2.40375   6
  -4  -6  -6 7.21429 0.61650   2
  -4   6  -6 5.82827 0.71521   2
   4   6   6 8.08914 0.66526   6
  -5  -6  -6 1.45143 0.39580   2
  -5   6  -6 0.80856 0.37918   2
   8  -7  -6 5.51826 0.69866   3
   8  -7  -6 5.54070 0.67568   1
   7  -7  -6 14.9949 0.94787   3
   7  -7  -6 12.5918 0.84405   1
   6  -7  -6 30.1893 1.19544   1
   6   7  -6 30.1587 1.07992   6
   5  -7  -6 46.9067 1.49090   1
   5  -7  -6 44.7110 1.30651   2
   5   7  -6 47.1089 1.32485   6
   4  -7  -6 67.4623 1.85368   1
   4  -7  -6 63.7300 1.69399   2
   4   7  -6 66.4395 1.59236   6
  -4   7   6 63.4846 1.93188   5
   3  -7  -6 28.6530 0.99766   2
   3  -7  -6 30.4527 0.97362   4
   3  -7  -6 29.5910 1.09268   1
  -3   7   6 29.0532 1.18228   5
   3   7  -6 28.6572 0.82762   6
   2  -7  -6 10.7096 0.60493   2
   2  -7  -6 10.8867 0.59791   4
  -2  -7   6 12.1866 0.66520   1
   2  -7  -6 10.5107 0.67499   1
  -2   7   6 10.2003 0.70612   5
   1  -7  -6 0.36067 0.24773   4
   1  -7  -6 0.36838 0.27986   1
  -1  -7   6 1.27945 0.30726   1
   1  -7  -6 0.45887 0.25143   2
  -1   7   6 0.85668 0.30154   5
   0  -7  -6 3.44932 0.42369   2
   0  -7  -6 3.36384 0.46790   1
   0  -7  -6 3.33352 0.42230   4
   0  -7   6 3.53563 0.39308   1
   0   7  -6 3.69756 0.49275   2
   0   7   6 4.27063 0.53720   6
  -1  -7  -6 1.37534 0.35015   1
   1  -7   6 0.97140 0.24068   1
  -1  -7  -6 0.02967 0.20487   2
   1   7   6 0.58107 0.31574   6
  -1   7  -6 0.13541 0.25650   2
  -2  -7  -6 7.43141 0.56438   2
   2  -7   6 8.31103 0.48370   1
   2   7   6 8.62188 0.66640   6
  -2   7  -6 7.12307 0.69040   2
   3  -7   6 146.154 3.40843   1
  -3  -7  -6 150.226 3.48869   2
  -3   7  -6 150.280 3.74238   2
   3   7   6 146.482 3.44351   6
  -4  -7  -6 -0.0806 0.24125   2
  -4   7  -6 -0.2278 0.33669   2
   4   7   6 0.27353 0.28289   6
  -5  -7  -6 13.7502 0.87760   2
   5   7   6 13.2787 0.85593   6
  -5   7  -6 11.8634 0.99615   2
   8  -8  -6 127.024 3.39030   1
   8  -8  -6 129.902 3.66759   3
   7  -8  -6 2.20934 0.47779   1
   7   8  -6 2.41348 0.41773   6
   6  -8  -6 148.285 3.61313   1
   6   8  -6 146.461 3.30800   6
   5  -8  -6 3.92457 0.49450   1
   5   8  -6 4.15433 0.41295   6
   4  -8  -6 7.50621 0.55019   2
   4  -8  -6 7.43035 0.64001   1
  -4   8   6 5.97682 0.66598   5
   4   8  -6 6.61406 0.45125   6
   3  -8  -6 0.42934 0.31322   1
   3  -8  -6 0.52563 0.21029   4
   3  -8  -6 0.59347 0.24763   2
  -3   8   6 0.35295 0.32423   5
   2  -8  -6 34.1816 1.17116   2
   2  -8  -6 34.1635 1.18125   4
   2  -8  -6 33.2502 1.26547   1
  -2  -8   6 33.4054 1.22101   1
  -2   8   6 31.4874 1.25662   5
  -1  -8   6 21.2791 0.92389   1
   1  -8  -6 21.4533 0.91559   2
   1  -8  -6 21.2618 1.00520   1
   1  -8  -6 21.5408 0.94830   4
  -1   8   6 20.8466 1.00830   5
   0  -8  -6 46.0103 1.55853   1
   0  -8  -6 49.3775 1.49997   2
   0  -8   6 47.4943 1.44201   1
   0   8   6 46.8388 1.54207   5
   0   8   6 46.5138 1.60278   6
   1  -8   6 19.5974 0.81888   1
  -1  -8  -6 19.1173 0.97842   1
  -1  -8  -6 19.3703 0.88780   2
  -1   8  -6 19.6217 1.04105   2
   1   8   6 20.9745 1.04072   6
   2  -8   6 117.516 2.81303   1
  -2  -8  -6 119.173 3.09761   1
  -2  -8  -6 126.003 2.98804   2
  -2   8  -6 120.330 3.21002   2
   2   8   6 119.801 3.00096   6
  -3  -8  -6 4.13906 0.52835   2
   3   8   6 2.75046 0.51077   6
  -3   8  -6 3.87990 0.59609   2
  -4  -8  -6 2.10643 0.44094   2
   4   8   6 1.71203 0.42965   6
  -4   8  -6 2.30997 0.57344   2
  -5  -8  -6 0.11171 0.33258   2
  -5   8  -6 0.35624 0.43050   2
   5   8   6 0.19218 0.32522   6
   7  -9  -6 1.98080 0.45723   1
   7   9  -6 1.88828 0.40997   6
   6  -9  -6 45.5525 1.60147   1
   6   9  -6 43.0374 1.39737   6
   5  -9  -6 36.1432 1.35539   1
   5   9  -6 35.7381 1.15741   6
   4  -9  -6 213.030 4.86034   1
   4  -9  -6 210.233 4.59998   2
   4   9  -6 211.741 4.30165   6
   3  -9  -6 59.3703 1.84830   1
  -3  -9   6 57.3340 1.82796   1
   3  -9  -6 60.0523 1.75028   2
  -3   9   6 59.4347 1.92009   5
   2  -9  -6 183.963 4.13853   2
  -2  -9   6 182.549 4.30307   1
   2  -9  -6 191.911 4.44856   4
   2  -9  -6 184.889 4.36613   1
  -2   9   6 183.649 4.18234   5
  -1  -9   6 54.9782 1.71444   1
   1  -9  -6 57.6994 1.83569   4
   1  -9  -6 55.8284 1.69511   2
   1  -9  -6 54.7403 1.79852   1
  -1   9   6 53.6759 1.75500   5
   0  -9   6 32.9366 1.21545   1
   0  -9  -6 33.7848 1.25469   2
   0  -9  -6 33.2652 1.35349   1
   0   9   6 32.7272 1.36695   6
   0   9   6 33.5373 1.30215   5
   1  -9   6 12.7847 0.72102   1
  -1  -9  -6 13.4236 0.91343   1
  -1  -9  -6 14.1730 0.82007   2
   1   9   6 13.3493 0.92021   6
   1   9   6 14.1889 0.86788   5
  -2  -9  -6 3.83691 0.58629   1
   2  -9   6 3.97034 0.46325   1
  -2  -9  -6 2.83736 0.43615   2
   2   9   6 3.04540 0.54417   6
  -2   9  -6 3.30309 0.55272   2
  -3  -9  -6 25.8041 1.15831   2
  -3   9  -6 27.5253 1.38426   2
   3   9   6 22.7522 1.19502   6
  -4  -9  -6 5.06264 0.64202   2
   4   9   6 5.24853 0.62568   6
  -4   9  -6 6.38490 0.80961   2
   7 -10  -6 30.5096 1.39515   1
   7  10  -6 30.7654 1.25232   6
   6 -10  -6 3.08535 0.54792   1
   6  10  -6 2.96222 0.43346   6
   5 -10  -6 30.8629 1.22136   2
   5 -10  -6 33.7140 1.34669   1
   5  10  -6 32.6767 1.13027   6
   4 -10  -6 0.21200 0.26322   2
   4 -10  -6 0.36350 0.29883   1
   4  10  -6 0.09605 0.19064   6
  -3 -10   6 2.75611 0.51403   1
   3 -10  -6 0.18668 0.25529   2
   3 -10  -6 1.37176 0.38865   1
  -3  10   6 0.54186 0.36008   5
   2 -10  -6 1.10327 0.40764   1
  -2 -10   6 1.49485 0.41783   1
   2 -10  -6 1.19628 0.34455   2
  -2  10   6 1.38909 0.41217   5
   1 -10  -6 59.7076 1.99705   1
   1 -10  -6 62.9947 1.90454   2
  -1 -10   6 64.8464 1.95049   1
  -1  10   6 63.6042 2.00950   5
  -1  10   6 61.6186 2.02914   6
   0 -10   6 0.08125 0.28784   1
   0 -10  -6 0.02423 0.21961   2
   0 -10  -6 0.01088 0.36098   1
   0  10   6 0.19195 0.33139   5
   0  10   6 -0.1831 0.37483   6
  -1 -10  -6 83.1424 2.50404   1
   1 -10   6 83.0175 2.26879   1
  -1 -10  -6 81.6114 2.31463   2
   1  10   6 81.1420 2.41348   6
   1  10   6 86.7915 2.40048   5
  -2 -10  -6 5.40193 0.61979   2
   2 -10   6 5.48736 0.61214   1
  -2 -10  -6 5.71777 0.71944   1
   2  10   6 6.01963 0.72225   5
   2  10   6 5.43050 0.71725   6
  -3 -10  -6 3.14095 0.57463   1
  -3 -10  -6 2.74271 0.50599   2
   3  10   6 2.22404 0.52095   6
  -4 -10  -6 -0.1401 0.34423   2
   4  10   6 -0.3503 0.33875   6
   6 -11  -6 4.51712 0.65243   1
   6  11  -6 2.84345 0.44268   6
   5 -11  -6 6.60561 0.72929   1
   5 -11  -6 7.26097 0.64260   2
   5  11  -6 7.98000 0.58764   6
   4 -11  -6 0.18051 0.26857   2
   4 -11  -6 0.11974 0.31388   1
   3 -11  -6 9.91671 0.81545   1
   3 -11  -6 10.2943 0.75104   2
  -3 -11   6 12.3354 0.89481   1
  -3  11   6 10.8682 0.91265   5
   2 -11  -6 -0.0625 0.24635   2
   2 -11  -6 0.38690 0.34742   1
  -2 -11   6 0.34035 0.37180   1
  -2  11   6 0.44101 0.37950   5
   1 -11  -6 6.49459 0.69290   2
  -1 -11   6 5.36046 0.64610   1
   1 -11  -6 7.25083 0.80560   1
  -1  11   6 5.53308 0.73415   6
  -1  11   6 6.25367 0.74886   5
   0 -11   6 0.35245 0.32688   1
   0 -11  -6 0.18226 0.28195   2
   0 -11  -6 0.65930 0.41367   1
   0  11   6 -0.2697 0.31999   6
   0  11   6 0.41346 0.32846   5
  -1 -11  -6 2.28108 0.46405   2
  -1 -11  -6 2.48964 0.58737   1
   1 -11   6 3.95597 0.53748   1
   1  11   6 3.35044 0.59508   5
   1  11   6 2.94529 0.59009   6
  -2 -11  -6 -0.1038 0.40796   1
  -2 -11  -6 0.05259 0.26211   2
   2  11   6 0.65757 0.38110   5
   2  11   6 -1.0217 0.27793   6
  -3 -11  -6 18.9491 1.07761   2
  -3 -11  -6 20.1349 1.23739   1
   3  11   6 17.4233 1.11759   5
   3  11   6 17.5349 1.10425   6
   5 -12  -6 0.37890 0.39707   1
   5 -12  -6 -0.2167 0.28897   2
  -4 -12   6 2.01476 0.57816   1
   4 -12  -6 1.98342 0.46188   2
   4 -12  -6 1.96932 0.53886   1
   3 -12  -6 0.06945 0.37005   1
   3 -12  -6 0.38250 0.32065   2
  -3 -12   6 0.56081 0.45513   1
  -2 -12   6 22.6320 1.22644   1
   2 -12  -6 22.8488 1.15135   2
   2 -12  -6 23.5660 1.27195   1
  -2  12   6 22.7426 1.24265   5
   1 -12  -6 0.71489 0.48500   1
   1 -12  -6 1.02625 0.36999   2
  -1 -12   6 1.49622 0.46747   1
  -1  12   6 0.79009 0.45757   5
  -1  12   6 0.90238 0.51923   6
   0 -12  -6 142.369 3.80985   1
   0 -12  -6 139.998 3.55699   2
   0 -12   6 136.993 3.59253   1
   0  12   6 133.711 3.53074   5
   0  12   6 143.881 3.67093   6
  -1 -12  -6 4.46974 0.60861   2
   1 -12   6 4.36694 0.62996   1
  -1 -12  -6 3.67668 0.67219   1
   1  12   6 3.08398 0.58584   6
   1  12   6 2.41980 0.57500   5
  -2 -12  -6 85.1745 2.54319   2
  -2 -12  -6 88.2433 2.82426   1
   2  12   6 89.3776 2.68429   6
   2  12   6 88.5389 2.63247   5
   4 -13  -6 61.7599 2.11748   2
   4 -13  -6 63.7331 2.21301   1
  -4 -13   6 60.9858 2.22367   2
  -4 -13   6 63.7349 2.31362   1
  -3 -13   6 39.5512 1.75229   1
   3 -13  -6 39.6135 1.61921   2
   3 -13  -6 38.4404 1.69112   1
  -2 -13   6 86.3226 2.75437   1
   2 -13  -6 88.2556 2.65209   2
   2 -13  -6 90.1543 2.81806   1
  -2  13   6 89.9114 2.79893   5
   1 -13  -6 23.7522 1.39613   1
  -1 -13   6 23.5599 1.34964   1
   1 -13  -6 23.6930 1.22204   2
  -1  13   6 24.9696 1.40790   5
  -1  13   6 22.3080 1.35336   6
   0 -13  -6 38.7414 1.77888   1
   0 -13  -6 39.2707 1.61858   2
   0 -13   6 34.7036 1.56319   1
   0  13   6 37.0147 1.72161   6
   0  13   6 39.4665 1.72363   5
  -1 -13  -6 1.63255 0.48638   2
  -1 -13  -6 2.05638 0.63822   1
   1  13   6 2.21656 0.55750   6
   1  13   6 1.90291 0.63038   5
   3 -14  -6 1.32750 0.55400   1
  -3 -14   6 1.24045 0.61894   1
  -2 -14   6 0.90378 0.55408   1
   2 -14  -6 0.38105 0.52810   1
   2 -14  -6 0.77885 0.46932   2
  -2  14   6 0.88604 0.59755   6
  -1 -14   6 48.0214 2.00829   1
   1 -14  -6 50.3992 2.08591   1
   1 -14  -6 49.6791 1.94033   2
  -1  14   6 51.6348 2.13422   6
  -1  14   6 48.7567 2.02903   5
   0 -14  -6 10.9332 1.16012   1
   0 -14  -6 11.4290 0.94220   2
   0  14   6 9.89037 1.06544   5
   9   0  -7 -0.1482 0.34915   3
   9   0  -7 -0.0143 0.34432   1
   8   0  -7 143.136 3.56219   1
   8   0  -7 142.268 3.92057   3
   7   0  -7 0.06847 0.26279   1
   7   0  -7 0.97935 0.35217   3
   6   0  -7 22.3233 0.89893   1
   6   0  -7 22.0726 1.05997   3
   5   0  -7 0.06186 0.17575   1
   5   0  -7 0.13323 0.24035   3
  -4   0   7 23.6061 0.79433   5
   4   0  -7 23.7206 0.75328   1
   3   0  -7 0.07391 0.12030   1
  -3   0   7 0.12959 0.12653   4
   3   0  -7 0.31998 0.24558   3
   2   0  -7 878.136 16.4242   2
  -2   0   7 874.000 18.3118   4
   2   0  -7 854.374 18.7069   3
   1   0  -7 0.11416 0.14763   2
   1   0  -7 -0.0723 0.14237   3
  -1   0   7 0.00773 0.14719   4
   0   0   7 914.887 19.2605   4
   0   0  -7 941.159 24.7560   3
   0   0   7 918.593 16.6874   6
   0   0  -7 915.302 17.2998   2
  -1   0  -7 -0.1017 0.11465   3
   1   0   7 0.01141 0.16310   4
  -1   0  -7 -0.0929 0.13524   2
  -2   0  -7 198.649 4.28672   2
  -3   0  -7 -0.1827 0.18462   2
  -4   0  -7 24.0830 1.12531   2
  -5   0  -7 -0.0245 0.27939   2
  -6   0  -7 64.9150 2.11491   2
   9  -1  -7 -0.0261 0.35764   3
   9  -1  -7 0.34089 0.37430   1
   9   1  -7 0.64647 0.40880   3
   9   1  -7 0.43384 0.40614   1
   8  -1  -7 5.69716 0.70361   3
   8  -1  -7 6.48395 0.66579   1
   8   1  -7 7.48677 0.71984   1
   8   1  -7 6.30627 0.75590   3
   7  -1  -7 16.7487 0.95522   3
   7  -1  -7 15.9139 0.81486   1
   7   1  -7 14.9081 0.84023   1
   7   1  -7 15.0162 0.94532   3
   6  -1  -7 17.3537 0.91566   3
   6  -1  -7 16.9207 0.75334   1
   6   1  -7 15.8157 0.89558   3
   6   1  -7 17.9608 0.80901   1
   5  -1  -7 79.1960 1.94577   1
   5  -1  -7 79.7608 2.32710   3
  -5   1   7 81.2945 1.90937   5
   5   1  -7 80.8142 2.38373   3
   5   1  -7 79.7683 1.99150   1
   4  -1  -7 77.2259 1.81126   1
  -4   1   7 77.8982 1.82525   4
   4   1  -7 78.2938 1.85187   1
  -4   1   7 80.6763 1.86892   5
   3  -1  -7 209.367 4.21371   1
   3  -1  -7 209.485 4.96348   3
   3   1  -7 206.442 4.96794   3
  -3   1   7 210.442 4.57551   4
   2  -1  -7 34.4318 0.98084   2
   2  -1  -7 40.2771 0.81980   1
   2  -1  -7 35.8808 1.22527   3
   2   1  -7 34.6556 0.98455   2
   2   1  -7 35.5241 1.21955   3
  -2   1   7 35.0119 1.10811   4
   1  -1  -7 29.1538 0.88655   2
   1  -1  -7 27.7224 0.98644   3
   1   1  -7 27.6602 1.00240   3
   1   1  -7 29.1274 0.90943   2
  -1   1   7 28.9492 1.00835   4
   0  -1  -7 26.8652 0.95131   3
   0  -1   7 26.2131 1.01754   4
   0  -1  -7 27.7557 0.93708   2
   0   1  -7 26.6670 0.94950   3
   0   1   7 28.3280 0.82494   6
   0   1  -7 28.6769 0.95736   2
   0   1   7 27.5866 1.06720   4
   1  -1   7 3.36071 0.43662   4
  -1  -1  -7 4.99499 0.39396   2
  -1   1  -7 2.97778 0.35664   2
   1   1   7 2.97039 0.27886   6
  -2  -1  -7 92.8343 2.30957   2
  -2   1  -7 93.2040 2.34306   2
   2   1   7 92.9298 2.01667   6
  -3  -1  -7 0.18378 0.26005   2
  -3   1  -7 0.28102 0.24258   2
  -4  -1  -7 152.449 3.64458   2
  -4   1  -7 160.170 3.72031   2
  -5  -1  -7 15.6600 0.90162   2
  -5   1  -7 16.6676 0.95628   2
  -6  -1  -7 56.7846 1.93621   2
  -6   1  -7 56.3370 1.95588   2
   9  -2  -7 44.6287 1.80098   3
   9  -2  -7 45.6266 1.67003   1
   9   2  -7 41.6530 1.72372   1
   8  -2  -7 0.44516 0.35960   3
   8  -2  -7 0.49632 0.32049   1
   8   2  -7 0.36812 0.35323   1
   8   2  -7 0.41306 0.38509   3
   7  -2  -7 25.4139 1.02157   1
   7  -2  -7 24.7976 1.16184   3
   7   2  -7 26.9331 1.13176   1
   7   2  -7 24.3332 1.20129   3
   6  -2  -7 -0.1025 0.18658   1
   6  -2  -7 0.01876 0.24656   3
   6   2  -7 -0.1593 0.24950   3
   6   2  -7 0.24133 0.24265   1
   5  -2  -7 16.3333 0.68179   1
   5  -2  -7 16.2041 0.84534   3
  -5   2   7 17.2669 0.74891   5
   5   2  -7 18.2148 0.75146   1
   5   2  -7 17.5070 0.90912   3
   4  -2  -7 -0.1072 0.12579   1
  -4   2   7 0.32283 0.19133   5
  -4   2   7 0.18456 0.10546   4
   3  -2  -7 18.9196 0.85178   3
   3  -2  -7 19.9235 0.60704   1
   3  -2  -7 19.9630 0.62088   2
   3   2  -7 19.4024 0.90984   3
   3   2  -7 21.1086 0.68849   2
  -3   2   7 21.9260 0.82238   5
  -3   2   7 19.9629 0.70573   4
   2  -2  -7 -0.1520 0.13423   3
   2  -2  -7 0.07445 0.12430   2
   2  -2  -7 0.12631 0.08070   1
  -2   2   7 -0.0974 0.12067   4
   2   2  -7 -0.1417 0.10781   2
   2   2  -7 0.10107 0.19988   3
   1  -2  -7 30.4607 1.04686   3
   1  -2  -7 30.3988 0.93228   2
   1   2  -7 29.2463 0.96258   2
  -1   2   7 30.9783 1.08204   4
   1   2  -7 34.3650 1.11776   3
   0  -2  -7 -0.2156 0.13966   2
   0  -2  -7 0.19873 0.15621   3
   0   2   7 0.10237 0.18680   4
   0   2  -7 -0.2736 0.15267   3
   0   2   7 0.28245 0.20264   6
   0   2  -7 -0.2838 0.16038   2
  -1  -2  -7 22.8558 0.86225   2
   1  -2   7 23.3197 0.99831   4
  -1   2  -7 23.2010 0.91061   2
   1   2   7 24.5759 0.80146   6
  -2  -2  -7 -0.1376 0.20999   2
   2   2   7 -0.0303 0.15188   6
  -2   2  -7 -0.0855 0.19808   2
  -3  -2  -7 19.9642 0.92359   2
  -3   2  -7 22.0650 0.97567   2
   3   2   7 19.6808 0.81576   6
  -4  -2  -7 -0.7495 0.28543   2
  -4   2  -7 -0.1489 0.31391   2
  -5  -2  -7 3.84570 0.55805   2
  -5   2  -7 2.26196 0.47599   2
  -6  -2  -7 0.42892 0.41905   2
  -6   2  -7 0.53849 0.38202   2
   9  -3  -7 0.45953 0.41027   3
   9  -3  -7 0.44400 0.35250   1
   8  -3  -7 1.77551 0.41784   1
   8  -3  -7 1.99271 0.46809   3
   8   3  -7 1.78383 0.49152   1
   7  -3  -7 15.8602 0.80997   1
   7  -3  -7 13.9293 0.89500   3
   6  -3  -7 78.8771 2.33069   3
   6  -3  -7 76.2895 1.99092   1
   6   3  -7 72.2213 2.37677   3
   5  -3  -7 124.482 2.81588   1
   5  -3  -7 120.791 3.25577   3
  -5   3   7 122.390 2.81043   5
   5   3  -7 125.226 3.38620   3
   4  -3  -7 155.059 3.35142   1
  -4  -3   7 154.123 2.97932   5
  -4   3   7 159.189 3.37600   5
   3  -3  -7 114.779 2.40118   2
   3  -3  -7 115.132 2.48826   1
   3  -3  -7 111.822 2.95009   3
   3   3  -7 116.836 3.07180   3
  -3   3   7 112.744 2.59385   5
  -3   3   7 115.077 2.71254   4
   3   3  -7 115.362 2.52175   2
   2  -3  -7 182.032 3.60658   2
   2  -3  -7 179.749 4.23679   3
   2  -3  -7 174.981 3.61433   1
  -2  -3   7 177.360 3.58239   1
   2   3  -7 164.853 3.67746   2
  -2   3   7 180.538 4.08286   4
   2   3  -7 175.529 4.31596   3
   1  -3  -7 98.2737 2.22457   2
   1   3  -7 98.7676 2.31498   2
  -1   3   7 98.4965 2.57042   4
   0  -3  -7 4.62262 0.36950   2
   0   3   7 4.06378 0.40456   6
   0   3   7 3.70750 0.46684   4
   0   3  -7 3.59406 0.40598   2
  -1  -3  -7 2.39154 0.33369   2
  -1   3  -7 2.23999 0.35549   2
   1   3   7 2.02745 0.31030   6
  -2  -3  -7 0.16352 0.21689   2
  -2   3  -7 -0.0243 0.20202   2
   2   3   7 0.24343 0.20755   6
  -3  -3  -7 159.227 3.61841   2
  -3   3  -7 156.826 3.70290   2
  -4  -3  -7 0.28662 0.32380   2
   4   3   7 0.28729 0.22422   6
  -4   3  -7 0.65983 0.35423   2
  -5  -3  -7 25.4195 1.15208   2
  -5   3  -7 26.9434 1.24399   2
   9  -4  -7 -0.2586 0.32604   3
   9  -4  -7 -0.1647 0.31519   1
   8  -4  -7 53.6699 1.93746   3
   8  -4  -7 51.7354 1.72587   1
   7  -4  -7 1.01163 0.36184   3
   7  -4  -7 0.53878 0.30042   1
   6  -4  -7 29.5315 1.05965   1
   6  -4  -7 26.5331 1.18978   3
   5  -4  -7 0.17255 0.19728   1
   5  -4  -7 0.10468 0.23826   3
  -5   4   7 0.43835 0.27230   5
   4  -4  -7 166.415 3.35762   2
   4  -4  -7 169.725 3.63655   1
  -4   4   7 166.916 3.63185   5
   3  -4  -7 9.31065 0.44801   2
   3  -4  -7 7.92609 0.44029   1
   3   4  -7 8.28079 0.50219   2
  -3   4   7 8.50979 0.60599   5
   2  -4  -7 515.993 9.82332   2
  -2  -4   7 522.597 10.1459   1
   2  -4  -7 507.877 10.1879   1
   2   4  -7 516.309 9.96262   2
   1  -4  -7 40.8625 1.17382   2
   1  -4  -7 41.3474 1.26602   4
   1  -4  -7 39.6168 1.12137   1
  -1  -4   7 41.2313 0.97417   1
  -1   4   7 38.4095 1.36716   4
   1   4  -7 41.8405 1.28888   2
   0  -4  -7 568.665 10.7047   2
   0  -4  -7 553.613 11.0374   1
   0  -4  -7 563.408 11.8656   4
   0   4   7 538.153 10.5209   6
   0   4  -7 559.751 10.8280   2
  -1  -4  -7 12.6598 0.61140   1
  -1  -4  -7 13.5298 0.65521   2
   1   4   7 12.9625 0.68335   6
  -1   4  -7 13.0265 0.71836   2
  -2  -4  -7 236.341 5.00600   2
  -2   4  -7 236.827 5.15214   2
   2   4   7 239.264 4.85726   6
  -3  -4  -7 1.33891 0.35913   2
  -3   4  -7 1.45459 0.41664   2
   3   4   7 1.66957 0.33065   6
  -4  -4  -7 -0.1778 0.25574   2
   4   4   7 0.04216 0.20500   6
  -4   4  -7 2.36192 0.48450   2
  -5  -4  -7 0.37980 0.31917   2
  -5   4  -7 1.04149 0.41591   2
   8  -5  -7 0.57614 0.35808   3
   8  -5  -7 0.44109 0.33759   1
   7  -5  -7 9.04316 0.66774   1
   7  -5  -7 8.93923 0.72158   3
   6  -5  -7 108.154 3.07238   3
   6  -5  -7 111.892 2.72569   1
   5  -5  -7 110.305 2.57954   1
   5  -5  -7 102.631 2.92813   3
  -5   5   7 105.649 2.66252   5
   4  -5  -7 277.446 5.79334   1
   4  -5  -7 278.313 5.43950   2
  -4   5   7 277.042 5.63373   5
   3  -5  -7 143.463 3.20066   1
   3  -5  -7 144.811 3.06087   2
   3  -5  -7 150.231 3.27649   4
  -3   5   7 139.022 3.24893   5
   2  -5  -7 417.841 8.35939   1
   2  -5  -7 410.831 8.82636   4
  -2  -5   7 417.588 8.30120   1
   2  -5  -7 407.370 8.02178   2
  -2   5   7 413.665 7.92214   5
   2   5  -7 417.881 8.21429   2
   1  -5  -7 180.744 3.94305   1
   1  -5  -7 186.001 4.23121   4
   1  -5  -7 183.411 3.86095   2
  -1  -5   7 179.899 3.79106   1
   1   5  -7 183.714 4.01643   2
   0  -5  -7 42.9003 1.29741   1
   0  -5  -7 45.9936 1.45054   4
   0  -5  -7 46.5426 1.35052   2
   0   5  -7 44.9745 1.45375   2
   0   5   7 44.4036 1.40786   6
  -1  -5  -7 8.79445 0.57605   1
  -1  -5  -7 8.34680 0.57570   2
   1   5   7 8.87268 0.65768   6
  -1   5  -7 8.34192 0.63536   2
  -2  -5  -7 0.89066 0.28603   2
   2   5   7 0.71706 0.29130   6
  -2   5  -7 0.98429 0.32718   2
  -3  -5  -7 71.3687 2.01104   2
  -3   5  -7 72.2553 2.18184   2
   3   5   7 70.2226 1.93627   6
  -4  -5  -7 11.2949 0.76294   2
   4   5   7 11.5540 0.71639   6
  -4   5  -7 10.1319 0.84525   2
  -5  -5  -7 30.4425 1.30585   2
   5   5   7 32.1837 1.26266   6
  -5   5  -7 30.9872 1.47570   2
   8  -6  -7 0.64994 0.34697   1
   8  -6  -7 0.26316 0.35195   3
   7  -6  -7 -0.0613 0.27999   1
   7  -6  -7 -0.1115 0.27374   3
   6  -6  -7 -0.0045 0.29077   3
   6  -6  -7 0.21199 0.25018   1
   5  -6  -7 17.1401 0.80065   1
  -5   6   7 15.6031 0.92497   5
   4  -6  -7 0.47514 0.20955   2
   4  -6  -7 0.88615 0.25024   1
  -4   6   7 0.34908 0.35833   5
   3  -6  -7 43.5518 1.31244   1
   3  -6  -7 43.8912 1.24001   4
   3  -6  -7 44.4834 1.25371   2
  -3   6   7 42.5206 1.45687   5
   2  -6  -7 0.18336 0.24528   1
   2  -6  -7 -0.0273 0.18328   4
   2  -6  -7 -0.2547 0.20983   2
  -2  -6   7 0.11590 0.22642   1
  -2   6   7 0.67148 0.32003   5
   1  -6  -7 297.881 6.30714   1
  -1  -6   7 295.188 6.15699   1
   1  -6  -7 300.908 6.09130   2
   1  -6  -7 302.198 6.67632   4
   1   6  -7 311.760 6.31324   2
   0  -6  -7 0.41241 0.23038   4
   0  -6  -7 0.61626 0.27440   1
   0  -6  -7 0.36453 0.22353   2
   0   6   7 0.31363 0.32401   6
   0   6  -7 0.40437 0.27187   2
  -1  -6  -7 102.959 2.57303   1
  -1  -6  -7 100.775 2.51669   2
   1   6   7 103.399 2.56530   6
  -1   6  -7 106.874 2.73879   2
  -2  -6  -7 3.13309 0.43698   2
   2   6   7 2.55503 0.42044   6
  -2   6  -7 2.02774 0.42526   2
  -3  -6  -7 14.7772 0.80684   2
   3   6   7 12.5881 0.78247   6
  -3   6  -7 13.7635 0.95115   2
  -4  -6  -7 0.34140 0.32195   2
  -4   6  -7 0.14993 0.37197   2
  -5  -6  -7 3.44481 0.54892   2
  -5   6  -7 3.87051 0.67764   2
   5   6   7 3.01461 0.49315   6
   8  -7  -7 10.3803 0.83074   1
   8  -7  -7 10.9130 0.89960   3
   7  -7  -7 21.4808 1.04243   1
   7  -7  -7 21.3417 1.16566   3
   6  -7  -7 2.47774 0.44353   1
   5  -7  -7 10.6071 0.67882   1
   4  -7  -7 -0.0112 0.17902   2
   4  -7  -7 0.58114 0.26523   1
  -4   7   7 -0.0974 0.29424   5
   3  -7  -7 13.9505 0.64593   4
   3  -7  -7 13.0088 0.66643   2
   3  -7  -7 14.6210 0.74786   1
  -3   7   7 14.2953 0.87729   5
   2  -7  -7 17.0742 0.75699   4
   2  -7  -7 16.2085 0.76570   2
  -2  -7   7 16.2206 0.76648   1
   2  -7  -7 16.9834 0.80772   1
  -2   7   7 16.7228 0.89132   5
   1  -7  -7 8.61673 0.59434   4
   1  -7  -7 9.54441 0.63802   1
   1  -7  -7 8.86068 0.56631   2
  -1  -7   7 9.80693 0.57845   1
  -1   7   7 9.85254 0.69312   5
   1   7  -7 8.96733 0.68392   2
   0  -7  -7 2.09493 0.36929   2
   0  -7  -7 2.10337 0.39210   1
   0   7   7 2.35177 0.45447   6
   0   7  -7 1.76349 0.38248   2
  -1  -7  -7 12.5948 0.72397   2
  -1   7  -7 13.0430 0.85028   2
   1   7   7 12.7071 0.80641   6
  -2  -7  -7 8.30476 0.65117   2
  -2  -7  -7 8.35132 0.66649   1
  -2   7  -7 7.76775 0.74600   2
   2   7   7 7.54917 0.68022   6
  -3  -7  -7 8.49221 0.65107   2
  -3   7  -7 8.88014 0.82508   2
   3   7   7 9.01491 0.69650   6
  -4  -7  -7 13.7755 0.88740   2
  -4   7  -7 14.1075 1.00963   2
   8  -8  -7 55.8863 2.09415   3
   8  -8  -7 54.9115 1.90609   1
   7  -8  -7 0.82331 0.36138   1
   6  -8  -7 11.6341 0.79073   1
   5  -8  -7 0.24468 0.27039   1
   5   8  -7 0.34775 0.19920   6
   4  -8  -7 0.99365 0.27757   2
   4  -8  -7 1.01764 0.32166   1
   4   8  -7 1.19408 0.24109   6
  -4   8   7 0.85177 0.37256   5
   3  -8  -7 1.05534 0.32502   1
  -3  -8   7 0.88465 0.33938   1
   3  -8  -7 1.00775 0.28357   2
  -3   8   7 0.79451 0.36505   5
   2  -8  -7 179.605 4.02210   2
   2  -8  -7 191.534 4.34475   4
  -2  -8   7 184.461 4.17056   1
   2  -8  -7 183.395 4.24164   1
  -2   8   7 181.163 4.14117   5
  -1  -8   7 0.32461 0.26460   1
   1  -8  -7 0.36126 0.24686   2
   1  -8  -7 0.17703 0.29581   1
  -1   8   7 0.27740 0.32278   5
   0  -8  -7 255.313 5.58588   1
   0  -8  -7 246.785 5.32900   2
   0   8  -7 252.449 5.60472   2
   0   8   7 256.667 5.43024   6
   0   8   7 244.976 5.28908   5
  -1  -8  -7 0.77725 0.27583   2
  -1  -8  -7 0.95957 0.38314   1
  -1   8  -7 1.49066 0.40143   2
   1   8   7 1.29229 0.42042   6
  -2  -8  -7 84.6283 2.29965   2
  -2  -8  -7 80.8532 2.37577   1
   2   8   7 83.3702 2.34209   6
  -2   8  -7 84.5139 2.57099   2
  -3  -8  -7 0.21064 0.26740   2
  -3   8  -7 0.15598 0.35142   2
   3   8   7 -0.1771 0.27842   6
  -4  -8  -7 28.8893 1.28771   2
   4   8   7 29.4660 1.27468   6
  -4   8  -7 29.6642 1.53921   2
   7  -9  -7 9.56187 0.80489   1
   6  -9  -7 33.5951 1.34704   1
   6   9  -7 31.3840 1.13508   6
   5  -9  -7 37.8684 1.38252   1
   5   9  -7 35.7368 1.14528   6
   4  -9  -7 97.0292 2.45528   2
   4  -9  -7 99.7429 2.62778   1
  -4   9   7 95.5351 2.73393   5
  -3  -9   7 72.6744 2.12723   1
   3  -9  -7 76.7390 2.15293   1
   3  -9  -7 73.1206 2.00225   2
  -3   9   7 68.8309 2.19421   5
   2  -9  -7 27.9278 1.09173   2
   2  -9  -7 25.7244 1.15670   1
   2  -9  -7 26.7502 1.06883   4
  -2  -9   7 25.8570 1.10610   1
  -2   9   7 26.3748 1.24739   5
   1  -9  -7 7.80769 0.61595   2
   1  -9  -7 7.63885 0.70044   1
  -1   9   7 8.19019 0.82894   5
  -1   9   7 6.42076 0.73142   6
   0  -9  -7 4.59659 0.54385   2
   0  -9  -7 3.02566 0.50096   1
   0   9   7 4.66346 0.63513   5
   0   9   7 4.41284 0.62244   6
  -1  -9  -7 5.44441 0.60884   2
  -1  -9  -7 5.10308 0.64127   1
   1   9   7 4.32428 0.63089   6
  -2  -9  -7 57.2334 1.96460   1
  -2  -9  -7 59.8824 1.87532   2
  -2   9  -7 60.1614 2.14650   2
   2   9   7 61.9615 1.97207   6
  -3  -9  -7 9.08914 0.81779   1
  -3  -9  -7 8.26589 0.76744   2
  -3   9  -7 9.00765 0.99111   2
   3   9   7 8.31410 0.77056   6
  -4  -9  -7 72.1287 2.23723   2
   4   9   7 74.6888 2.25654   6
  -4   9  -7 73.5844 2.59711   2
   6 -10  -7 0.63717 0.35299   1
   5 -10  -7 6.73209 0.65806   1
   4 -10  -7 -0.1898 0.21682   2
   4 -10  -7 0.12137 0.29865   1
  -4  10   7 -0.3464 0.31745   5
   3 -10  -7 48.3501 1.66056   1
  -3 -10   7 44.1352 1.62970   1
   3 -10  -7 47.2400 1.55584   2
  -3  10   7 44.7503 1.73267   5
  -2 -10   7 2.20399 0.46614   1
   2 -10  -7 2.43433 0.48799   1
   2 -10  -7 3.02349 0.46568   2
  -2  10   7 3.17816 0.57256   5
   1 -10  -7 44.4279 1.64522   1
   1 -10  -7 45.0991 1.54851   2
  -1  10   7 44.7375 1.69895   6
  -1  10   7 46.3468 1.70980   5
   0 -10  -7 4.10047 0.56491   2
   0 -10  -7 3.65772 0.57773   1
   0  10   7 3.55246 0.56579   5
   0  10   7 3.11699 0.54616   6
  -1 -10  -7 42.2026 1.66292   1
  -1 -10  -7 41.9744 1.53211   2
   1  10   7 42.2353 1.64545   6
   1  10   7 43.5986 1.64058   5
  -2 -10  -7 -0.0760 0.38825   1
  -2 -10  -7 -0.1911 0.24049   2
   2  10   7 0.13533 0.37709   6
  -3 -10  -7 -0.3508 0.32937   2
   3  10   7 0.84932 0.39710   6
   6 -11  -7 8.66440 0.83221   1
   5 -11  -7 11.9137 0.89263   1
   4 -11  -7 3.23700 0.51156   2
  -4 -11   7 4.23657 0.64869   1
   4 -11  -7 2.85445 0.51559   1
   3 -11  -7 -0.4149 0.26122   2
   3 -11  -7 0.50019 0.36812   1
  -3 -11   7 0.00995 0.36420   1
  -3  11   7 0.10435 0.33670   5
   2 -11  -7 0.55624 0.33449   2
  -2 -11   7 0.82731 0.41183   1
   2 -11  -7 0.38214 0.36861   1
  -2  11   7 0.69137 0.46256   5
   1 -11  -7 1.08463 0.37393   2
   1 -11  -7 1.25784 0.44768   1
  -1  11   7 1.03744 0.44621   5
  -1  11   7 0.86883 0.47860   6
   0 -11  -7 2.10348 0.45383   2
   0 -11  -7 2.34696 0.53462   1
   0  11   7 2.38583 0.53873   5
   0  11   7 1.98410 0.52004   6
  -1 -11  -7 3.04869 0.59087   1
  -1 -11  -7 3.70509 0.55901   2
   1  11   7 3.40074 0.65321   5
   1  11   7 2.51666 0.56936   6
  -2 -11  -7 0.22469 0.45900   1
  -2 -11  -7 0.93196 0.37498   2
   2  11   7 0.58975 0.49037   5
   2  11   7 0.49392 0.43530   6
   5 -12  -7 0.32494 0.40159   1
   4 -12  -7 13.3381 0.99148   1
   4 -12  -7 13.9043 0.91971   2
  -4 -12   7 12.6382 1.05421   1
  -3 -12   7 3.50104 0.64361   1
   3 -12  -7 3.09527 0.60595   1
   3 -12  -7 2.96136 0.53864   2
  -3  12   7 3.87982 0.72090   5
   2 -12  -7 40.7713 1.57887   2
   2 -12  -7 41.9692 1.71557   1
  -2  12   7 42.4526 1.79914   5
   1 -12  -7 22.4730 1.17019   2
   1 -12  -7 23.9565 1.31193   1
  -1  12   7 22.7229 1.39460   6
  -1  12   7 25.8399 1.37489   5
   0 -12  -7 90.5681 2.82377   1
   0 -12  -7 95.2506 2.66328   2
   0  12   7 87.8623 2.75157   6
   0  12   7 90.9276 2.74525   5
  -1 -12  -7 6.90017 0.86269   1
  -1 -12  -7 7.51726 0.79090   2
   1  12   7 7.81059 0.86986   5
   1  12   7 6.74603 0.83294   6
   3 -13  -7 20.4014 1.27640   1
   3 -13  -7 20.3159 1.16551   2
  -3  13   7 18.9364 1.40297   5
   2 -13  -7 84.6887 2.57441   2
   2 -13  -7 82.8023 2.72087   1
  -2  13   7 85.6339 2.83631   6
  -2  13   7 90.0133 2.83456   5
   1 -13  -7 11.8870 1.15280   1
   1 -13  -7 10.3326 0.88447   2
  -1  13   7 14.5336 1.22224   5
  -1  13   7 10.9399 1.10575   6
   0 -13  -7 0.50211 0.37683   2
   0 -13  -7 0.83741 0.59100   1
   0  13   7 0.49276 0.50296   5
   0  13   7 0.57668 0.48789   6
   9   0  -8 0.07936 0.34469   1
   9   0  -8 0.17063 0.33271   3
   8   0  -8 28.1175 1.35450   3
   8   0  -8 27.4101 1.20802   1
   7   0  -8 -0.2257 0.25206   1
   7   0  -8 -0.0337 0.29436   3
   6   0  -8 32.0318 1.37390   3
   6   0  -8 31.5398 1.10377   1
   5   0  -8 0.17912 0.30640   3
   5   0  -8 0.11995 0.20077   1
   4   0  -8 153.770 3.21983   1
   4   0  -8 151.635 3.86834   3
  -4   0   8 148.514 3.39836   4
  -4   0   8 149.970 3.13984   5
   3   0  -8 -0.1264 0.11661   2
  -3   0   8 0.04937 0.13679   4
   3   0  -8 -0.0853 0.19888   3
   2   0  -8 32.5419 0.99311   2
  -2   0   8 34.5622 1.12717   4
   2   0  -8 33.8194 1.21671   3
  -1   0   8 -0.1996 0.14466   4
   1   0  -8 -0.0375 0.16510   3
   1   0  -8 -0.0572 0.15460   2
   0   0  -8 145.627 3.23018   2
  -1   0  -8 -0.0694 0.20953   2
  -2   0  -8 2.17874 0.39596   2
  -3   0  -8 0.30943 0.30970   2
  -4   0  -8 9.68593 0.75471   2
  -5   0  -8 0.13469 0.35748   2
   9  -1  -8 3.69767 0.59162   1
   9  -1  -8 3.37961 0.59922   3
   9   1  -8 3.80140 0.64609   3
   9   1  -8 3.32779 0.56643   1
   8  -1  -8 2.32830 0.45839   1
   8  -1  -8 2.03634 0.51256   3
   8   1  -8 1.73576 0.43636   1
   8   1  -8 2.41044 0.54363   3
   7  -1  -8 6.59063 0.59310   1
   7  -1  -8 7.03951 0.67365   3
   7   1  -8 7.59210 0.71558   3
   7   1  -8 7.92621 0.62033   1
   6  -1  -8 54.2045 1.88457   3
   6  -1  -8 57.1856 1.58266   1
   6   1  -8 54.5062 1.93210   3
   6   1  -8 55.5352 1.61280   1
   5  -1  -8 79.7671 2.41078   3
   5  -1  -8 82.2559 1.98270   1
  -5   1   8 83.5078 2.00497   5
   5   1  -8 79.5568 2.43633   3
   5   1  -8 82.1278 2.02278   1
   4  -1  -8 63.9482 1.97236   3
   4  -1  -8 63.4914 1.51786   1
   4   1  -8 62.4665 1.98248   3
  -4   1   8 64.5189 1.65840   5
   4   1  -8 61.6004 1.54435   1
   3  -1  -8 0.04074 0.12481   2
   3  -1  -8 0.32112 0.23344   3
   3   1  -8 -0.3919 0.20867   3
  -3   1   8 0.02176 0.14844   4
   3   1  -8 0.19984 0.14563   2
   2  -1  -8 100.609 2.69201   3
   2  -1  -8 101.041 2.27560   2
  -2   1   8 104.091 2.57605   4
   2   1  -8 101.259 2.72020   3
   2   1  -8 101.788 2.30085   2
   1  -1  -8 6.64490 0.43583   2
   1  -1  -8 5.83041 0.45991   3
  -1  -1   8 6.36000 0.48136   4
  -1   1   8 5.44423 0.47112   4
   1   1  -8 6.24162 0.45121   2
   1   1  -8 6.37672 0.48035   3
   0  -1  -8 3.68295 0.41756   2
   0   1  -8 4.18503 0.44550   2
   0   1   8 3.29416 0.32080   6
  -1  -1  -8 109.386 2.62437   2
  -1   1  -8 108.556 2.64185   2
  -2  -1  -8 20.4247 0.90518   2
  -2   1  -8 20.2209 0.93843   2
  -3  -1  -8 128.640 3.15916   2
  -3   1  -8 129.455 3.19361   2
  -4  -1  -8 40.8479 1.48618   2
  -4   1  -8 39.6584 1.51368   2
  -5  -1  -8 53.8853 1.88288   2
  -5   1  -8 55.0773 1.91144   2
   9  -2  -8 1.10669 0.47069   3
   9  -2  -8 2.32408 0.49251   1
   9   2  -8 2.18900 0.51326   1
   8  -2  -8 -0.0491 0.28599   1
   8  -2  -8 -0.2513 0.31494   3
   8   2  -8 -0.1870 0.29987   1
   8   2  -8 -0.1478 0.27712   3
   7  -2  -8 3.07206 0.44075   1
   7  -2  -8 3.45784 0.55577   3
   7   2  -8 2.89557 0.52654   3
   7   2  -8 3.25484 0.49775   1
   6  -2  -8 -0.0880 0.25084   3
   6  -2  -8 0.40600 0.22770   1
   6   2  -8 -0.2275 0.24183   1
   6   2  -8 -0.4803 0.22548   3
   5  -2  -8 -0.1633 0.17123   1
   5  -2  -8 -0.0281 0.26656   3
  -5   2   8 0.18696 0.22798   5
   5   2  -8 -0.1141 0.26062   3
   4  -2  -8 0.88694 0.19466   1
   4  -2  -8 0.37391 0.26802   3
  -4   2   8 1.19992 0.29043   5
   4   2  -8 0.38851 0.27442   3
   3  -2  -8 71.2173 1.65111   2
   3  -2  -8 70.7200 2.08205   3
  -3   2   8 69.3864 1.85847   4
   3   2  -8 72.1991 1.72810   2
   3   2  -8 72.4303 2.16052   3
   2  -2  -8 5.07658 0.49486   3
   2  -2  -8 5.29656 0.39671   2
   2   2  -8 5.56760 0.42659   2
  -2   2   8 5.04958 0.44178   4
   2   2  -8 5.32291 0.52674   3
   1  -2  -8 8.60177 0.54247   3
   1  -2  -8 8.93001 0.49892   2
   1   2  -8 8.98907 0.54112   2
   1   2  -8 8.03112 0.55304   3
  -1   2   8 8.34931 0.56793   4
   0  -2  -8 1.21278 0.26650   2
   0   2   8 1.00876 0.25327   6
   0   2  -8 0.96395 0.27334   2
  -1  -2  -8 34.1133 1.16814   2
   1   2   8 33.6865 1.00430   6
  -1   2  -8 33.8162 1.18581   2
  -2  -2  -8 0.10591 0.20706   2
  -2   2  -8 0.72407 0.27640   2
  -3  -2  -8 6.72171 0.62412   2
  -3   2  -8 7.03818 0.63908   2
  -4  -2  -8 0.36676 0.36230   2
  -4   2  -8 0.51925 0.37843   2
  -5  -2  -8 3.54365 0.61581   2
  -5   2  -8 3.58434 0.62075   2
   9  -3  -8 2.44487 0.55673   3
   9  -3  -8 1.31871 0.42935   1
   8  -3  -8 22.1277 1.05313   1
   8  -3  -8 24.9854 1.23895   3
   7  -3  -8 65.9515 2.18141   3
   7  -3  -8 62.7173 1.82547   1
   7   3  -8 61.8998 2.23686   3
   6  -3  -8 36.3277 1.18713   1
   6  -3  -8 38.1435 1.50575   3
   6   3  -8 34.8839 1.52585   3
   5  -3  -8 74.2020 1.84060   1
   5  -3  -8 73.2988 2.25239   3
   5   3  -8 71.7303 2.32400   3
  -5   3   8 74.0740 1.97525   5
   4  -3  -8 55.3242 1.31871   2
   4  -3  -8 55.1443 1.81292   3
   4  -3  -8 55.7768 1.42130   1
  -4   3   8 54.0323 1.60835   5
   4   3  -8 58.1020 1.92467   3
   4   3  -8 58.2409 1.45217   2
   3  -3  -8 253.478 4.96424   2
   3  -3  -8 251.854 5.92357   3
   3  -3  -8 250.843 5.07193   1
  -3   3   8 253.400 5.07507   5
  -3   3   8 248.269 5.57558   4
   3   3  -8 251.379 6.02645   3
   3   3  -8 248.540 5.08304   2
   2  -3  -8 1.38348 0.31437   3
   2  -3  -8 1.65501 0.27113   2
  -2   3   8 1.46493 0.31971   4
   2   3  -8 0.86956 0.29974   2
   2   3  -8 2.16650 0.39899   3
   1  -3  -8 2.10185 0.32602   3
   1  -3  -8 1.79984 0.27920   2
  -1   3   8 2.31135 0.36698   4
   1   3  -8 1.82781 0.32809   2
   0  -3  -8 -0.0941 0.15820   2
   0   3  -8 -0.1766 0.20392   2
   0   3   8 0.21380 0.22640   6
  -1  -3  -8 0.97301 0.27715   2
   1   3   8 1.20632 0.26977   6
  -1   3  -8 1.33381 0.32746   2
  -2  -3  -8 35.5177 1.24829   2
  -2   3  -8 32.7033 1.26263   2
  -3  -3  -8 0.03181 0.25502   2
  -3   3  -8 0.36951 0.27983   2
  -4  -3  -8 27.2055 1.20797   2
  -4   3  -8 26.5247 1.24262   2
  -5  -3  -8 -0.7634 0.29082   2
  -5   3  -8 -0.0919 0.33292   2
   8  -4  -8 15.4716 1.00008   3
   8  -4  -8 15.1484 0.88674   1
   7  -4  -8 0.14341 0.28596   3
   7  -4  -8 0.16178 0.27458   1
   6  -4  -8 111.804 3.14963   3
   6  -4  -8 109.212 2.67575   1
   5  -4  -8 0.50177 0.23449   1
   5  -4  -8 0.35075 0.27272   3
  -5   4   8 0.44873 0.30798   5
   4  -4  -8 334.871 7.71488   3
   4  -4  -8 332.836 6.40840   2
   4  -4  -8 331.932 6.76268   1
  -4   4   8 331.681 6.57274   5
   3  -4  -8 2.61580 0.30601   1
   3  -4  -8 3.49273 0.36012   2
   3  -4  -8 2.53225 0.40905   3
   3   4  -8 2.91884 0.39540   2
  -3   4   8 3.08784 0.48431   5
   2  -4  -8 1437.70 26.7509   2
   2   4  -8 1468.84 26.9378   2
  -2   4   8 1423.86 29.8988   4
   1  -4  -8 0.74788 0.22314   2
  -1   4   8 0.51091 0.25950   4
   1   4  -8 0.65012 0.27719   2
   0  -4  -8 478.617 9.18868   2
   0   4   8 462.173 9.01540   6
   0   4  -8 468.066 9.32423   2
  -1  -4  -8 2.00004 0.35735   2
   1   4   8 2.11442 0.35339   6
  -1   4  -8 2.46438 0.43259   2
  -2  -4  -8 91.7991 2.35801   2
  -2   4  -8 86.8232 2.44947   2
  -3  -4  -8 0.32144 0.30899   2
  -3   4  -8 0.88419 0.32809   2
  -4  -4  -8 6.80738 0.71855   2
  -4   4  -8 5.21243 0.70916   2
   8  -5  -8 30.6039 1.27871   1
   8  -5  -8 30.2768 1.45110   3
   7  -5  -8 58.9714 1.76034   1
   7  -5  -8 56.8653 2.02729   3
   6  -5  -8 106.059 2.60824   1
   6  -5  -8 103.205 3.02897   3
   5  -5  -8 123.404 3.38761   3
   5  -5  -8 125.710 2.90133   1
  -5   5   8 124.468 3.04705   5
   4  -5  -8 214.235 4.32364   2
   4  -5  -8 218.099 4.58872   1
  -4   5   8 212.711 4.61520   5
   3  -5  -8 272.177 5.68076   1
   3  -5  -8 276.221 5.48908   2
   3   5  -8 274.948 5.69071   2
  -3   5   8 277.972 5.64990   5
   2  -5  -8 30.8885 0.97824   1
   2  -5  -8 29.8698 1.01763   2
   2   5  -8 29.5627 1.14337   2
  -2   5   8 32.5191 1.23436   5
   1  -5  -8 7.53905 0.53146   2
   1  -5  -8 6.82467 0.52307   4
   1   5  -8 6.96409 0.59126   2
   0  -5  -8 1.48444 0.30480   2
   0   5  -8 1.48926 0.35173   2
   0   5   8 1.60709 0.37500   6
  -1  -5  -8 7.15133 0.57121   2
  -1   5  -8 8.17309 0.68958   2
   1   5   8 5.99762 0.57039   6
  -2  -5  -8 124.575 3.05056   2
   2   5   8 127.925 2.96672   6
  -2   5  -8 128.534 3.27165   2
  -3  -5  -8 22.8678 1.04981   2
  -3   5  -8 24.0798 1.18715   2
   3   5   8 24.3415 1.00419   6
  -4  -5  -8 71.8301 2.17656   2
  -4   5  -8 76.3306 2.42233   2
   8  -6  -8 0.17181 0.34512   3
   8  -6  -8 0.49689 0.33255   1
   7  -6  -8 1.50964 0.44986   3
   7  -6  -8 1.43095 0.38429   1
   6  -6  -8 0.98559 0.37568   3
   6  -6  -8 1.19738 0.33259   1
   5  -6  -8 31.3751 1.12400   1
  -5   6   8 34.1434 1.36351   5
   4  -6  -8 0.73739 0.25015   1
   4  -6  -8 0.56982 0.21729   2
  -4   6   8 0.40605 0.32713   5
   3  -6  -8 310.217 6.20441   2
   3  -6  -8 316.627 6.47843   1
  -3   6   8 307.544 6.33333   5
   2  -6  -8 7.87531 0.53864   2
   2  -6  -8 9.85955 0.57694   4
   2  -6  -8 8.46410 0.55364   1
   2   6  -8 9.19396 0.65976   2
  -2   6   8 9.37839 0.72033   5
   1  -6  -8 134.723 3.31807   4
   1  -6  -8 134.394 3.05428   2
   1   6  -8 132.405 3.25225   2
   0  -6  -8 0.75360 0.26901   2
   0   6  -8 0.93533 0.34268   2
   0   6   8 0.60559 0.31954   6
  -1  -6  -8 57.4762 1.70294   2
   1   6   8 55.1161 1.71396   6
  -1   6  -8 58.4244 1.89090   2
  -2  -6  -8 0.08905 0.27352   2
   2   6   8 -0.1888 0.24879   6
  -2   6  -8 0.02916 0.32839   2
  -3  -6  -8 0.79466 0.35274   2
  -3   6  -8 0.90870 0.44600   2
  -4  -6  -8 1.14665 0.43005   2
  -4   6  -8 0.38525 0.42266   2
   8  -7  -8 2.02015 0.48090   1
   8  -7  -8 2.08334 0.54905   3
   7  -7  -8 1.70980 0.41466   1
   7  -7  -8 1.14220 0.40887   3
   6  -7  -8 4.27991 0.52146   1
   6  -7  -8 3.83037 0.57459   3
   5  -7  -8 10.4593 0.65353   1
  -5   7   8 9.42717 0.79469   5
   4  -7  -8 0.20283 0.18809   2
   4  -7  -8 0.71221 0.24909   1
  -4   7   8 0.24498 0.31552   5
   3  -7  -8 43.7797 1.32236   2
   3  -7  -8 43.5809 1.36739   1
  -3   7   8 43.9607 1.58277   5
   2  -7  -8 0.66306 0.23655   2
   2  -7  -8 0.89154 0.26309   4
  -2   7   8 0.60260 0.32714   5
   1  -7  -8 7.93675 0.56808   2
  -1   7   8 7.55209 0.70727   5
   1   7  -8 9.73372 0.70823   2
  -1   7   8 8.83747 0.76201   6
   0  -7  -8 16.7185 0.83131   2
   0   7  -8 16.1650 0.96913   2
   0   7   8 18.9408 0.96991   6
  -1  -7  -8 61.1087 1.79741   2
   1   7   8 58.0852 1.81784   6
  -1   7  -8 58.8363 1.98094   2
  -2  -7  -8 3.75945 0.53047   2
  -2   7  -8 4.53215 0.66295   2
  -3  -7  -8 30.6744 1.27583   2
  -3   7  -8 33.8826 1.54635   2
  -4  -7  -8 1.98976 0.45640   2
   4   7   8 2.34113 0.46789   6
  -4   7  -8 2.22582 0.56740   2
   7  -8  -8 0.21779 0.34687   1
   7  -8  -8 0.86685 0.42925   3
   6  -8  -8 22.7613 1.06261   1
   5  -8  -8 1.72610 0.38331   1
  -5   8   8 1.60242 0.45804   5
   4  -8  -8 44.4497 1.46404   1
   4  -8  -8 46.1246 1.37303   2
  -4   8   8 44.6926 1.69607   5
   3  -8  -8 6.03125 0.50620   2
   3  -8  -8 6.35989 0.56957   1
  -3   8   8 6.50101 0.72975   5
   2  -8  -8 16.3084 0.85202   1
   2  -8  -8 17.7483 0.83033   2
  -2   8   8 18.7407 1.05732   5
   1  -8  -8 16.8798 0.84335   2
   1  -8  -8 16.5017 0.89167   1
  -1   8   8 16.7767 0.98777   5
  -1   8   8 17.4168 1.02636   6
   0  -8  -8 101.116 2.58827   2
   0   8   8 99.4190 2.70101   6
   0   8  -8 105.027 2.89776   2
  -1  -8  -8 0.78941 0.30304   2
   1   8   8 -0.0968 0.32309   6
  -1   8  -8 0.31531 0.33531   2
  -2  -8  -8 12.7030 0.85105   2
  -2   8  -8 13.4695 1.03588   2
  -3  -8  -8 0.24017 0.35207   2
  -3   8  -8 0.21051 0.43554   2
   3   8   8 1.00734 0.39369   6
   7  -9  -8 7.80699 0.74154   1
   6  -9  -8 69.0345 2.10156   1
   5  -9  -8 35.9385 1.34566   1
   4  -9  -8 60.2000 1.83912   1
   4  -9  -8 56.1585 1.69322   2
  -4   9   8 62.6633 2.11730   5
   3  -9  -8 3.50341 0.48817   1
   3  -9  -8 4.88776 0.54498   2
  -3   9   8 4.33311 0.69498   5
   2  -9  -8 53.3848 1.73103   1
   2  -9  -8 51.5327 1.62582   2
  -2   9   8 53.0497 1.88158   5
   1  -9  -8 7.52989 0.63824   2
   1  -9  -8 7.26851 0.69039   1
  -1   9   8 7.21301 0.82644   5
  -1   9   8 5.98417 0.75951   6
   0  -9  -8 9.47806 0.72271   2
   0   9   8 10.8509 0.87627   5
   0   9   8 9.37430 0.87521   6
  -1  -9  -8 14.8278 0.88186   2
   1   9   8 13.8033 0.96004   6
  -1   9  -8 15.7500 1.08220   2
  -2  -9  -8 20.9713 1.06351   2
   2   9   8 20.9966 1.14194   6
  -2   9  -8 22.1406 1.32984   2
  -3  -9  -8 28.9441 1.29512   2
   3   9   8 28.1623 1.31545   6
  -3   9  -8 30.9527 1.61524   2
   6 -10  -8 1.12762 0.42258   1
   5 -10  -8 0.58603 0.33782   1
   4 -10  -8 1.44489 0.40331   1
   4 -10  -8 0.81041 0.35040   2
  -4  10   8 0.84278 0.51782   5
   3 -10  -8 1.24535 0.39636   1
   3 -10  -8 0.59521 0.35478   2
  -3  10   8 0.76298 0.50564   5
   2 -10  -8 0.48849 0.37032   1
   2 -10  -8 0.26101 0.30966   2
  -2  10   8 0.55038 0.42784   5
   1 -10  -8 27.8867 1.26288   1
   1 -10  -8 27.8101 1.18589   2
  -1  10   8 28.4697 1.35640   5
  -1  10   8 28.0485 1.39867   6
   0 -10  -8 0.63878 0.34997   2
   0 -10  -8 1.19085 0.47647   1
   0  10   8 1.20793 0.47033   5
   0  10   8 0.49534 0.41708   6
  -1 -10  -8 0.06858 0.30479   2
   1  10   8 -0.0867 0.32105   6
   1  10   8 0.08767 0.43204   5
  -2 -10  -8 0.66011 0.39597   2
   2  10   8 1.42440 0.47909   6
   5 -11  -8 -0.1499 0.32614   1
   4 -11  -8 0.03950 0.36084   1
   4 -11  -8 -0.1535 0.28435   2
  -4  11   8 -0.4327 0.38689   5
   3 -11  -8 5.82556 0.68038   2
   3 -11  -8 6.19563 0.71525   1
  -3  11   8 7.55704 0.96236   5
   2 -11  -8 4.74824 0.60878   2
   2 -11  -8 5.64294 0.69974   1
  -2  11   8 5.76613 0.84299   5
   1 -11  -8 12.7198 0.86665   2
   1 -11  -8 13.3425 0.96727   1
  -1  11   8 11.7678 1.00841   5
  -1  11   8 12.6038 1.06386   6
   0 -11  -8 -0.3155 0.28030   2
   0 -11  -8 0.19905 0.37583   1
   0  11   8 0.19306 0.41235   5
   0  11   8 -0.3159 0.37601   6
  -1 -11  -8 0.26118 0.36041   2
   1  11   8 -0.5003 0.34386   6
   1  11   8 -0.3508 0.42113   5
   4 -12  -8 36.0688 1.42861   2
   4 -12  -8 35.5877 1.53961   1
   3 -12  -8 6.74697 0.81133   1
   3 -12  -8 8.74596 0.79464   2
  -3  12   8 6.41403 0.93850   5
   2 -12  -8 188.930 4.39828   2
   2 -12  -8 187.392 4.63005   1
  -2  12   8 181.049 4.62957   6
  -2  12   8 179.373 4.58151   5
   1 -12  -8 3.10093 0.55925   2
   1 -12  -8 2.85120 0.63425   1
  -1  12   8 2.38936 0.67400   6
  -1  12   8 2.71553 0.66006   5
   0 -12  -8 75.6667 2.33313   2
   0  12   8 80.5064 2.60008   5
   0  12   8 75.3758 2.49295   6
   8   0  -9 0.37592 0.33551   1
   8   0  -9 -0.2908 0.32830   3
   7   0  -9 0.14120 0.30360   1
   7   0  -9 -0.0855 0.35196   3
   6   0  -9 217.103 4.86263   1
   6   0  -9 226.108 5.60472   3
  -5   0   9 0.53042 0.27448   5
   5   0  -9 -0.0708 0.30447   3
   4   0  -9 289.277 6.89141   3
  -4   0   9 293.105 5.66455   5
  -3   0   9 0.26541 0.24742   4
   3   0  -9 -0.2212 0.40385   3
   3   0  -9 0.15954 0.25194   2
  -2   0   9 954.397 20.1063   4
   2   0  -9 952.653 20.8251   3
   2   0  -9 980.314 18.0680   2
   1   0  -9 0.90814 0.28149   3
  -1   0   9 0.15082 0.22283   4
   1   0  -9 0.02044 0.19871   2
   0   0  -9 39.8667 1.28951   2
  -1   0  -9 0.26555 0.27614   2
  -2   0  -9 1.11451 0.39411   2
  -3   0  -9 0.35296 0.35205   2
  -4   0  -9 61.6520 2.05329   2
   8  -1  -9 30.0372 1.48476   3
   8  -1  -9 30.8887 1.25772   1
   8   1  -9 29.0354 1.46228   3
   8   1  -9 31.1227 1.30069   1
   7  -1  -9 95.6303 2.93569   3
   7  -1  -9 92.0702 2.44654   1
   7   1  -9 94.8613 2.52204   1
   7   1  -9 98.5608 3.00792   3
   6  -1  -9 106.930 2.62322   1
   6  -1  -9 110.014 3.18950   3
   6   1  -9 112.076 3.24408   3
   5  -1  -9 126.215 3.43907   3
   5   1  -9 126.863 3.49211   3
  -5   1   9 122.156 2.83290   5
   4  -1  -9 106.315 3.01141   3
  -4   1   9 110.051 2.54788   5
   4   1  -9 110.101 3.08207   3
   3  -1  -9 363.525 7.06152   2
   3  -1  -9 362.488 8.34077   3
  -3  -1   9 357.960 7.88521   4
   3   1  -9 367.722 8.39202   3
  -3   1   9 360.480 7.88952   4
   3   1  -9 366.242 7.09698   2
   2  -1  -9 5.65369 0.52593   2
   2  -1  -9 5.14887 0.59099   3
  -2  -1   9 7.01105 0.56802   4
  -2   1   9 5.75856 0.60291   4
   2   1  -9 5.83517 0.63891   3
   2   1  -9 6.82502 0.51951   2
   1  -1  -9 0.56266 0.24450   2
   1  -1  -9 0.83202 0.27396   3
   1   1  -9 0.71426 0.24942   2
  -1   1   9 0.94670 0.29277   4
   1   1  -9 0.80778 0.28240   3
   0  -1  -9 32.7237 1.14751   2
   0   1  -9 32.5216 1.16198   2
  -1  -1  -9 13.7531 0.77020   2
  -1   1  -9 13.0687 0.77842   2
  -2  -1  -9 88.8367 2.42568   2
  -2   1  -9 94.3639 2.50200   2
  -3  -1  -9 55.4296 1.81244   2
  -3   1  -9 57.1372 1.85842   2
  -4  -1  -9 61.4365 2.04918   2
  -4   1  -9 63.0080 2.07234   2
   8  -2  -9 -0.2831 0.30531   3
   8  -2  -9 -0.0835 0.27384   1
   8   2  -9 0.46260 0.38196   3
   8   2  -9 -0.2650 0.31166   1
   7  -2  -9 0.66628 0.30095   1
   7  -2  -9 -0.0348 0.38473   3
   7   2  -9 0.23676 0.35386   3
   6  -2  -9 -0.5886 0.29640   3
   6  -2  -9 0.28147 0.24282   1
   6   2  -9 -0.1443 0.36560   3
  -6   2   9 0.23367 0.26622   5
   5  -2  -9 1.57418 0.45930   3
   5   2  -9 1.94654 0.50863   3
  -5   2   9 2.20105 0.39914   5
   4  -2  -9 0.63538 0.23170   2
   4  -2  -9 0.06002 0.34922   3
   4   2  -9 0.81608 0.36888   3
  -4   2   9 1.04712 0.32825   5
   3  -2  -9 46.7957 1.27402   2
   3  -2  -9 45.0345 1.62511   3
  -3   2   9 44.8839 1.43777   4
   3   2  -9 48.1342 1.34278   2
   3   2  -9 46.1237 1.68278   3
   2  -2  -9 -0.3135 0.20004   2
   2   2  -9 0.09263 0.20581   2
  -2   2   9 -0.4320 0.23170   4
   2   2  -9 -0.3589 0.24448   3
   1  -2  -9 37.5666 1.30724   3
   1  -2  -9 36.1023 1.16836   2
  -1   2   9 38.5197 1.38635   4
  -1   2   9 36.7341 1.14882   6
   1   2  -9 37.4146 1.22555   2
   1   2  -9 37.0218 1.33963   3
   0  -2  -9 0.26326 0.24032   2
   0   2  -9 0.67878 0.27490   2
  -1  -2  -9 35.2821 1.23952   2
  -1   2  -9 33.5379 1.27960   2
  -2  -2  -9 -0.6393 0.25500   2
  -2   2  -9 -0.2096 0.26086   2
  -3  -2  -9 3.30277 0.54412   2
  -3   2  -9 3.68902 0.56840   2
  -4  -2  -9 -0.4459 0.37125   2
  -4   2  -9 0.41947 0.35789   2
   8  -3  -9 4.78753 0.69154   3
   8  -3  -9 4.51311 0.56043   1
   7  -3  -9 2.47941 0.51056   3
   7  -3  -9 3.01390 0.42654   1
   7   3  -9 2.84877 0.60610   3
   6  -3  -9 1.46517 0.45051   3
   6  -3  -9 3.28287 0.39949   1
   6   3  -9 2.39770 0.55166   3
  -6   3   9 2.02041 0.42934   5
   5  -3  -9 8.01559 0.69832   3
   5   3  -9 7.18276 0.76490   3
  -5   3   9 8.53399 0.67243   5
   4  -3  -9 1.00362 0.35650   3
   4  -3  -9 1.24428 0.23433   2
   4   3  -9 1.28062 0.43902   3
  -4   3   9 1.49731 0.38614   5
   3  -3  -9 165.497 4.23033   3
   3  -3  -9 168.869 3.51803   2
   3   3  -9 168.344 4.35873   3
  -3   3   9 169.011 3.70892   5
   3   3  -9 167.385 3.64231   2
   2  -3  -9 7.13544 0.60405   3
   2  -3  -9 8.58664 0.51887   2
   2   3  -9 7.59509 0.55826   2
  -2   3   9 7.75454 0.60993   4
   1  -3  -9 43.2724 1.42638   3
   1  -3  -9 42.4157 1.28826   2
  -1   3   9 40.9140 1.53954   4
  -1   3   9 42.6421 1.31225   6
   1   3  -9 41.6129 1.35813   2
   0  -3  -9 28.9947 1.04844   2
   0   3  -9 27.7476 1.11380   2
   0   3   9 28.3811 1.02607   6
  -1  -3  -9 134.710 3.18741   2
  -1   3  -9 134.049 3.26813   2
  -2  -3  -9 19.2244 0.94538   2
  -2   3  -9 18.8404 1.01104   2
  -3  -3  -9 15.7833 0.92042   2
  -3   3  -9 18.2357 1.06244   2
  -4  -3  -9 3.19564 0.59695   2
  -4   3  -9 4.24045 0.64618   2
   8  -4  -9 0.03016 0.30467   1
   8  -4  -9 0.00359 0.30536   3
   7  -4  -9 0.03267 0.27143   1
   7  -4  -9 0.00460 0.31478   3
   6  -4  -9 5.10876 0.48696   1
   6  -4  -9 4.44825 0.62677   3
  -6   4   9 5.38927 0.65159   5
   5  -4  -9 3.56952 0.54230   3
  -5   4   9 3.25774 0.50643   5
   4  -4  -9 284.782 5.56417   2
   4  -4  -9 279.436 6.70280   3
  -4   4   9 280.823 5.76743   5
   3  -4  -9 6.38631 0.65731   3
   3  -4  -9 6.77118 0.47398   2
  -3   4   9 7.17426 0.70236   5
   3   4  -9 6.66568 0.55864   2
   2  -4  -9 33.0918 1.06389   2
   2  -4  -9 32.8378 1.26014   3
  -2   4   9 31.7997 1.25721   4
   2   4  -9 33.4952 1.18476   2
   1  -4  -9 1.18789 0.29997   3
   1  -4  -9 1.65313 0.29778   2
  -1   4   9 1.57939 0.36835   6
   1   4  -9 2.54453 0.40306   2
   0  -4  -9 112.782 2.70485   2
   0  -4  -9 113.034 3.00294   3
   0   4  -9 108.542 2.80854   2
  -1  -4  -9 1.46702 0.37328   2
  -1   4  -9 1.57070 0.40912   2
  -2  -4  -9 8.89660 0.71155   2
  -2   4  -9 9.03320 0.79076   2
  -3  -4  -9 3.38915 0.53735   2
  -3   4  -9 2.58185 0.51092   2
  -4  -4  -9 11.0598 0.88715   2
  -4   4  -9 9.68741 0.91575   2
   8  -5  -9 21.0460 1.25226   3
   8  -5  -9 21.4433 1.04458   1
   7  -5  -9 11.6948 0.74650   1
   7  -5  -9 11.9344 0.93746   3
   6  -5  -9 38.6649 1.27150   1
   6  -5  -9 39.5686 1.60560   3
   5  -5  -9 29.0205 0.99369   1
   5  -5  -9 28.2281 1.27634   3
  -5   5   9 28.6017 1.24235   5
   4  -5  -9 22.7851 0.86727   2
   4  -5  -9 23.2852 1.12347   3
  -4   5   9 22.2373 1.07678   5
   3  -5  -9 28.3846 1.23982   3
   3  -5  -9 29.6470 0.96690   2
  -3   5   9 30.8628 1.25284   5
   3   5  -9 30.0293 1.13564   2
   2  -5  -9 0.62714 0.22309   2
   2   5  -9 0.12799 0.21890   2
   1  -5  -9 10.5744 0.61380   2
   1   5  -9 12.0210 0.73664   2
  -1   5   9 10.1241 0.71838   6
   0  -5  -9 50.8794 1.54364   2
   0   5   9 50.6631 1.58668   6
   0   5  -9 48.9465 1.66771   2
  -1  -5  -9 109.868 2.73693   2
  -1   5  -9 110.558 2.93899   2
   1   5   9 104.992 2.63283   6
  -2  -5  -9 62.8460 1.90286   2
  -2   5  -9 61.3469 2.06859   2
  -3  -5  -9 39.8423 1.49176   2
  -3   5  -9 38.6784 1.65969   2
   7  -6  -9 1.94706 0.43038   1
   7  -6  -9 2.74526 0.57544   3
   6  -6  -9 -0.0772 0.32531   3
   6  -6  -9 -0.1919 0.24365   1
   5  -6  -9 12.8147 0.90696   3
   5  -6  -9 14.4054 0.71884   1
  -5   6   9 14.2968 0.94772   5
  -4   6   9 0.84268 0.38693   5
   3  -6  -9 3.06446 0.36883   2
  -3   6   9 3.81636 0.56450   5
   2  -6  -9 1.37560 0.29960   2
  -2   6   9 1.72145 0.44873   5
   2   6  -9 1.81854 0.39144   2
   1  -6  -9 0.19572 0.23056   2
  -1   6   9 0.25754 0.32723   6
   1   6  -9 0.43163 0.28907   2
   0  -6  -9 1.02339 0.32364   2
   0   6   9 1.45514 0.39801   6
   0   6  -9 1.93895 0.43882   2
  -1  -6  -9 25.4973 1.09887   2
  -1   6  -9 25.8538 1.26125   2
   1   6   9 24.7220 1.09501   6
  -2  -6  -9 0.48711 0.35403   2
  -2   6  -9 0.90842 0.43239   2
  -3  -6  -9 14.6211 0.91449   2
  -3   6  -9 16.0791 1.13916   2
   7  -7  -9 31.8434 1.28192   1
   7  -7  -9 32.0930 1.51196   3
   6  -7  -9 8.85560 0.81944   3
   6  -7  -9 9.95082 0.69561   1
   5  -7  -9 9.06414 0.64140   1
  -5   7   9 9.69174 0.95227   5
  -4   7   9 6.65580 0.74676   5
   3  -7  -9 89.8752 2.24493   2
  -3   7   9 93.1277 2.60263   5
   2  -7  -9 1.73502 0.33536   2
   2   7  -9 2.07469 0.41875   2
  -2   7   9 1.38042 0.44538   5
   1  -7  -9 3.44824 0.44975   2
  -1   7   9 2.60377 0.50691   6
   1   7  -9 2.57372 0.47439   2
   0  -7  -9 0.34762 0.28558   2
   0   7  -9 0.72240 0.34912   2
   0   7   9 0.89630 0.37848   6
  -1  -7  -9 1.59196 0.41100   2
  -1   7  -9 3.12935 0.58892   2
  -2  -7  -9 1.73151 0.41010   2
  -2   7  -9 1.39784 0.50815   2
  -3  -7  -9 2.38332 0.51636   2
  -3   7  -9 3.12013 0.66912   2
   7  -8  -9 0.02007 0.34593   3
   7  -8  -9 0.20240 0.34559   1
   6  -8  -9 68.8598 2.04557   1
   6  -8  -9 70.4121 2.42602   3
   5  -8  -9 0.65577 0.33148   1
  -5   8   9 1.27421 0.48242   5
   4  -8  -9 90.2030 2.46719   1
   4  -8  -9 92.4282 2.43947   2
  -4   8   9 93.9078 2.73164   5
   3  -8  -9 3.54249 0.46172   2
  -3   8   9 4.07273 0.68298   5
   2  -8  -9 399.955 7.99402   2
  -2   8   9 394.253 8.05396   5
   1  -8  -9 2.75298 0.41439   2
  -1   8   9 2.57969 0.53783   6
  -1   8   9 3.36298 0.60027   5
   1   8  -9 2.43385 0.49540   2
   0  -8  -9 51.6291 1.66218   2
   0   8  -9 49.8880 1.87134   2
  -1  -8  -9 2.28569 0.47662   2
  -1   8  -9 2.08295 0.51157   2
  -2  -8  -9 10.3387 0.79101   2
   2   8   9 9.62521 0.84943   6
  -2   8  -9 10.4198 0.96183   2
   6  -9  -9 87.0135 2.46062   1
   5  -9  -9 51.0912 1.68144   1
  -5   9   9 48.8777 1.96592   5
   4  -9  -9 72.3474 2.09755   1
  -4   9   9 71.5686 2.40359   5
   3  -9  -9 70.9337 2.00845   2
  -3   9   9 71.2109 2.38417   5
   2  -9  -9 3.40041 0.48986   2
  -2   9   9 3.85488 0.65866   5
   1  -9  -9 2.27724 0.41784   2
  -1   9   9 1.98056 0.55525   5
  -1   9   9 1.54739 0.50328   6
   0  -9  -9 18.6256 0.99076   2
   0   9   9 20.7090 1.22493   5
   0   9   9 17.6867 1.10188   6
  -1  -9  -9 8.92449 0.73739   2
   1   9   9 9.78390 0.88064   6
  -1   9  -9 9.63001 1.02904   2
  -2  -9  -9 66.9282 2.11471   2
  -2   9  -9 64.7635 2.41145   2
   2   9   9 66.7556 2.13151   6
   5 -10  -9 26.8946 1.20915   1
  -5  10   9 24.7869 1.48861   5
   4 -10  -9 0.35156 0.35627   1
  -4  10   9 0.29951 0.49191   5
   3 -10  -9 90.7320 2.42272   2
  -3  10   9 88.2891 2.77955   5
   2 -10  -9 3.79913 0.52071   2
  -2  10   9 4.11569 0.71320   5
   1 -10  -9 46.7888 1.61689   2
  -1  10   9 48.5325 1.86051   6
  -1  10   9 49.1969 1.89172   5
   0 -10  -9 -0.0794 0.30788   2
   0  10   9 0.21164 0.41577   6
   0  10   9 0.86034 0.50265   5
  -1 -10  -9 9.81956 0.83570   2
   1  10   9 9.47298 0.91747   6
   1  10   9 10.0232 1.04006   5
  -4  11   9 16.8586 1.27018   5
   3 -11  -9 95.9624 2.59144   2
  -3  11   9 93.8947 2.93958   5
   2 -11  -9 13.9657 0.89498   2
  -2  11   9 15.2788 1.18868   6
  -2  11   9 14.7996 1.18177   5
   1 -11  -9 10.3834 0.80907   2
  -1  11   9 9.34872 0.96098   6
  -1  11   9 10.2317 1.05955   5
   0 -11  -9 5.53004 0.69010   2
   0  11   9 4.54784 0.75846   5
   0  11   9 4.65884 0.71675   6
   8   0 -10 35.4379 1.67454   3
   7   0 -10 0.13664 0.42821   3
   6   0 -10 162.567 4.41585   3
   5   0 -10 0.43573 0.34845   3
   4   0 -10 590.964 13.2757   3
   3   0 -10 -0.0617 0.32828   3
   3   0 -10 0.17427 0.24481   2
   2   0 -10 147.461 3.84195   3
   2   0 -10 150.603 3.32288   2
   1   0 -10 0.04479 0.24465   3
   1   0 -10 0.07993 0.23461   2
   0   0 -10 112.223 2.79078   2
  -1   0 -10 -0.0484 0.33000   2
  -2   0 -10 16.5650 0.96013   2
  -3   0 -10 -0.1661 0.29356   2
   8  -1 -10 31.4669 1.58815   3
   8   1 -10 30.8586 1.59866   3
   7  -1 -10 29.4534 1.48844   3
   7   1 -10 29.9149 1.53295   3
   6  -1 -10 21.5842 1.22684   3
   6   1 -10 20.6262 1.19573   3
   5  -1 -10 18.8862 1.10487   3
   5   1 -10 19.3096 1.10090   3
  -5   1  10 19.1454 0.92170   5
   4  -1 -10 17.4563 1.08007   3
  -4   1  10 18.3826 0.90990   5
   4   1 -10 17.4714 1.09477   3
  -3  -1  10 71.1376 2.03217   4
   3  -1 -10 69.5348 2.22986   3
   3  -1 -10 71.1414 1.80899   2
   3   1 -10 73.1642 2.28926   3
   3   1 -10 73.1854 1.84175   2
   2  -1 -10 7.09998 0.63525   3
   2  -1 -10 6.94620 0.52079   2
   2   1 -10 7.58635 0.55769   2
   2   1 -10 7.74301 0.66488   3
   1  -1 -10 46.5526 1.43042   2
   1  -1 -10 46.5456 1.55858   3
   1   1 -10 47.2226 1.45728   2
   1   1 -10 45.4985 1.57808   3
   0  -1 -10 50.1003 1.74341   3
   0  -1 -10 51.3513 1.60222   2
   0   1 -10 51.6919 1.63231   2
  -1  -1 -10 101.980 2.62798   2
  -1   1 -10 96.5642 2.60986   2
  -2  -1 -10 46.4286 1.63213   2
  -2   1 -10 48.8321 1.69746   2
  -3  -1 -10 6.25783 0.73957   2
  -3   1 -10 6.98644 0.78065   2
   8  -2 -10 -0.3658 0.37613   3
   8   2 -10 0.11182 0.41142   3
   7  -2 -10 40.5112 1.75336   3
   7   2 -10 41.4400 1.83360   3
   6  -2 -10 -0.3773 0.34307   3
   6   2 -10 0.03801 0.36143   3
   5  -2 -10 43.7238 1.69548   3
  -5   2  10 45.4675 1.50584   5
   5   2 -10 46.5328 1.81615   3
   4  -2 -10 -0.9455 0.31155   3
   4   2 -10 -0.2690 0.29177   3
  -4   2  10 0.17528 0.27789   5
   3  -2 -10 63.0667 1.64892   2
   3  -2 -10 62.8013 2.05815   3
   3   2 -10 62.7638 2.11010   3
   3   2 -10 65.4174 1.72790   2
   2  -2 -10 0.03093 0.25346   3
   2  -2 -10 -0.0792 0.19021   2
   2   2 -10 -0.0404 0.19029   2
  -2   2  10 0.38279 0.26010   4
   2   2 -10 0.01686 0.26385   3
   1  -2 -10 2.54649 0.40557   3
   1  -2 -10 1.10512 0.29117   2
   1   2 -10 0.99118 0.33433   3
   1   2 -10 1.38525 0.31400   2
   0  -2 -10 0.78813 0.32198   2
   0  -2 -10 0.80023 0.30091   3
   0   2 -10 1.07837 0.32458   2
  -1  -2 -10 4.62954 0.58637   2
  -1   2 -10 4.81716 0.57938   2
  -2  -2 -10 0.77780 0.40731   2
  -2   2 -10 0.45903 0.37663   2
  -3  -2 -10 7.01309 0.76222   2
  -3   2 -10 6.30122 0.73159   2
   8  -3 -10 3.32211 0.61712   3
   7  -3 -10 18.0341 1.12793   3
   7   3 -10 17.8597 1.25717   3
   6  -3 -10 10.7923 0.87195   3
  -6   3  10 12.3384 0.82320   5
   6   3 -10 12.5096 1.02086   3
   5  -3 -10 7.63463 0.71976   3
  -5   3  10 8.06548 0.70415   5
   5   3 -10 7.26337 0.81861   3
   4  -3 -10 -0.3331 0.25604   3
  -4   3  10 -0.1827 0.24268   5
   4   3 -10 -0.7043 0.23810   3
   3  -3 -10 40.8658 1.55857   3
   3  -3 -10 41.3479 1.22445   2
   3   3 -10 41.8151 1.66223   3
   3   3 -10 44.5651 1.36837   2
   2  -3 -10 4.62581 0.43098   2
   2  -3 -10 4.16021 0.52427   3
   2   3 -10 4.02145 0.47737   2
   1  -3 -10 32.1336 1.13411   2
   1  -3 -10 31.7100 1.22992   3
   1   3 -10 31.5446 1.20287   2
   0  -3 -10 19.4081 0.93963   2
   0  -3 -10 20.8299 0.94084   3
   0   3 -10 21.3465 1.02076   2
  -1  -3 -10 16.4593 0.90388   2
  -1   3 -10 14.8754 0.89163   2
  -2  -3 -10 20.6247 1.07460   2
  -2   3 -10 21.5417 1.15487   2
  -3  -3 -10 37.1679 1.51019   2
  -3   3 -10 36.5294 1.56013   2
   7  -4 -10 0.01773 0.39227   3
   6  -4 -10 54.1218 2.00474   3
  -6   4  10 54.2159 1.79902   5
   5  -4 -10 0.67387 0.38018   3
  -5   4  10 1.33935 0.40609   5
   4  -4 -10 20.2649 1.06858   3
  -4   4  10 23.3300 1.09240   5
   3  -4 -10 0.43556 0.31744   3
   3  -4 -10 0.36626 0.21852   2
  -3   4  10 0.89264 0.36005   5
   3   4 -10 0.44598 0.25692   2
   2  -4 -10 76.4217 1.96631   2
   2  -4 -10 76.5248 2.30215   3
   2   4 -10 77.0833 2.12646   2
   1  -4 -10 1.01256 0.30276   3
   1  -4 -10 0.87619 0.28567   2
   1   4 -10 0.89046 0.32034   2
   0  -4 -10 32.6889 1.22888   2
   0  -4 -10 32.3134 1.23376   3
   0   4 -10 31.8662 1.32275   2
  -1  -4 -10 0.21151 0.28028   2
  -1   4 -10 -0.4259 0.25495   2
  -2  -4 -10 19.3192 1.06275   2
  -2   4 -10 20.6490 1.18137   2
  -3  -4 -10 0.94832 0.43282   2
  -3   4 -10 0.63523 0.45318   2
   7  -5 -10 34.5272 1.61685   3
   6  -5 -10 51.0378 1.95076   3
  -6   5  10 48.7653 1.75794   5
   5  -5 -10 26.9684 1.30962   3
  -5   5  10 25.4953 1.23706   5
   4  -5 -10 1.69548 0.40600   3
  -4   5  10 1.89078 0.48709   5
   3  -5 -10 28.4078 0.99455   2
   3  -5 -10 27.4308 1.23241   3
  -3   5  10 29.2812 1.27555   5
   3   5 -10 27.4749 1.14053   2
   2  -5 -10 15.5189 0.90100   3
   2  -5 -10 16.3067 0.76445   2
   2   5 -10 16.3657 0.90139   2
   1  -5 -10 42.2204 1.35751   2
   1  -5 -10 40.6442 1.46648   3
   1   5 -10 39.0262 1.47246   2
  -1   5  10 38.6410 1.41259   6
   0  -5 -10 86.3522 2.33714   2
   0  -5 -10 88.5066 2.48961   3
   0   5 -10 89.4622 2.55407   2
  -1  -5 -10 42.0710 1.50957   2
  -1   5 -10 43.6367 1.69735   2
  -2  -5 -10 70.5094 2.15692   2
  -2   5 -10 72.8936 2.38254   2
   7  -6 -10 7.44365 0.89613   3
   6  -6 -10 0.35827 0.40541   3
  -6   6  10 0.26514 0.36080   5
   5  -6 -10 0.66020 0.37143   3
  -5   6  10 0.54891 0.40699   5
   4  -6 -10 3.70872 0.57436   3
  -4   6  10 2.49776 0.53521   5
   3  -6 -10 6.41266 0.53262   2
   3  -6 -10 5.28148 0.65336   3
   3   6 -10 5.29812 0.60346   2
  -3   6  10 4.62448 0.63730   5
   2  -6 -10 0.45481 0.26163   2
   2  -6 -10 0.61539 0.34939   3
   2   6 -10 0.49492 0.33575   2
  -2   6  10 0.44919 0.40171   5
   1  -6 -10 1.74919 0.40769   3
   1  -6 -10 1.66803 0.37687   2
  -1   6  10 1.14985 0.41119   6
   1   6 -10 1.46159 0.43201   2
   0  -6 -10 3.54718 0.50905   2
   0  -6 -10 2.97835 0.47577   3
   0   6 -10 3.46807 0.55504   2
  -1  -6 -10 1.69411 0.40675   2
  -1   6 -10 2.19824 0.56181   2
  -2  -6 -10 0.91417 0.43456   2
  -2   6 -10 0.20230 0.46251   2
   6  -7 -10 1.25107 0.46614   3
  -6   7  10 1.46713 0.53085   5
   5  -7 -10 0.25652 0.33502   3
  -5   7  10 0.74308 0.41341   5
   4  -7 -10 4.49188 0.65014   3
  -4   7  10 4.00779 0.66994   5
   3  -7 -10 77.8547 2.07039   2
  -3   7  10 82.4049 2.48295   5
   2  -7 -10 6.23333 0.57001   2
   2   7 -10 5.62529 0.67816   2
  -2   7  10 6.35719 0.79838   5
   1  -7 -10 7.55524 0.64078   2
   1   7 -10 8.77490 0.80175   2
   0  -7 -10 1.56753 0.41231   2
   0   7 -10 2.17732 0.52807   2
  -1  -7 -10 14.1720 0.92020   2
  -1   7 -10 14.4140 1.07879   2
   6  -8 -10 76.3076 2.63112   3
   5  -8 -10 4.63109 0.65983   3
  -5   8  10 5.05042 0.76441   5
  -4   8  10 276.296 6.10280   5
   3  -8 -10 11.1868 0.72280   2
  -3   8  10 10.0025 1.00987   5
   2  -8 -10 84.4177 2.23072   2
  -2   8  10 79.4041 2.52956   5
   1  -8 -10 0.75322 0.34858   2
   1   8 -10 0.03856 0.39208   2
  -1   8  10 0.21222 0.44955   5
   0  -8 -10 53.9355 1.75741   2
   0   8 -10 51.8152 2.02768   2
  -1  -8 -10 1.76890 0.46888   2
  -1   8 -10 1.49374 0.50109   2
  -5   9  10 6.86004 0.91243   5
  -4   9  10 11.6189 1.03362   5
   3  -9 -10 11.8138 0.77770   2
  -3   9  10 9.60423 1.01016   5
   2  -9 -10 14.4864 0.85721   2
  -2   9  10 14.4627 1.14529   5
  -2   9  10 14.9733 1.10722   6
   1  -9 -10 10.5058 0.77814   2
  -1   9  10 9.56441 1.00554   5
  -1   9  10 10.9888 0.97199   6
   0  -9 -10 48.8843 1.69716   2
   0   9  10 46.6453 1.82575   6
   0   9 -10 49.0381 2.00248   2
   0   9  10 46.5436 1.94140   5
  -4  10  10 6.83648 0.96020   5
   3 -10 -10 69.6957 2.05610   2
  -3  10  10 74.0364 2.51614   5
   2 -10 -10 -0.0145 0.27277   2
  -2  10  10 1.01761 0.48455   5
  -2  10  10 0.48770 0.46839   6
   1 -10 -10 12.1535 0.85237   2
  -1  10  10 12.3276 1.04995   6
  -1  10  10 11.7586 1.08292   5
   7   0 -11 0.30264 0.43192   3
   6   0 -11 120.111 3.57633   3
   5   0 -11 -0.1665 0.34272   3
   4   0 -11 77.4967 2.48408   3
   3   0 -11 0.01303 0.20102   2
   3   0 -11 -0.1637 0.28065   3
   2   0 -11 18.7302 1.00343   3
   2   0 -11 18.5451 0.85474   2
   1   0 -11 -0.2748 0.26988   3
   1   0 -11 -0.1491 0.28030   2
   0   0 -11 41.4232 1.48858   2
  -1   0 -11 -0.4498 0.29550   2
  -2   0 -11 22.3644 1.19386   2
   7  -1 -11 27.1671 1.46417   3
   7   1 -11 26.6763 1.44542   3
   6  -1 -11 23.7151 1.33112   3
   6   1 -11 23.3893 1.35438   3
   5  -1 -11 15.1873 1.03527   3
   5   1 -11 16.8993 1.06194   3
   4  -1 -11 2.43869 0.51105   3
  -4   1  11 3.10958 0.48413   5
   4   1 -11 2.14433 0.50777   3
   3  -1 -11 0.73354 0.36874   3
   3  -1 -11 -0.0270 0.20682   2
   3   1 -11 0.00413 0.30855   3
   3   1 -11 0.13918 0.21537   2
   2  -1 -11 21.9829 0.94460   2
   2  -1 -11 23.0969 1.10116   3
   2   1 -11 21.8259 1.11613   3
   2   1 -11 23.4533 0.98142   2
   1  -1 -11 43.4828 1.45049   2
   1  -1 -11 42.6989 1.56361   3
   1   1 -11 43.8863 1.59737   3
   1   1 -11 45.8807 1.51041   2
   0  -1 -11 24.1906 1.09626   2
   0   1 -11 23.2316 1.06761   2
  -1  -1 -11 18.1698 1.01163   2
  -1   1 -11 18.6613 1.03853   2
  -2  -1 -11 5.44129 0.68395   2
  -2   1 -11 6.17387 0.71027   2
   7  -2 -11 0.38164 0.43955   3
   7   2 -11 1.16449 0.50363   3
   6  -2 -11 -0.7878 0.35256   3
   6   2 -11 0.34843 0.42541   3
   5  -2 -11 7.28070 0.77404   3
   5   2 -11 7.00872 0.83915   3
  -5   2  11 6.50477 0.67984   5
   4  -2 -11 0.60822 0.39975   3
  -4   2  11 1.22313 0.37506   5
   4   2 -11 0.82868 0.36086   3
   3  -2 -11 0.06279 0.22345   2
   3  -2 -11 -0.1208 0.29896   3
   3   2 -11 0.08596 0.31295   3
   3   2 -11 0.04776 0.23622   2
   2  -2 -11 0.01151 0.23339   2
   2  -2 -11 -0.1463 0.24732   3
   2   2 -11 -0.0196 0.27925   3
   2   2 -11 0.00462 0.22951   2
   1  -2 -11 2.47816 0.42418   2
   1  -2 -11 2.70713 0.45349   3
   1   2 -11 3.12337 0.47591   2
   0  -2 -11 -0.3360 0.26423   2
   0   2 -11 -0.1453 0.25668   2
  -1  -2 -11 2.94327 0.53443   2
  -1   2 -11 3.45172 0.54190   2
  -2  -2 -11 -0.1964 0.31847   2
  -2   2 -11 -0.1783 0.35843   2
   7  -3 -11 0.85249 0.46977   3
   7   3 -11 1.37454 0.54469   3
   6  -3 -11 1.52327 0.51857   3
   6   3 -11 2.14464 0.57581   3
   5  -3 -11 6.83770 0.71837   3
  -5   3  11 8.04372 0.71145   5
   5   3 -11 8.30087 0.88103   3
   4  -3 -11 2.61257 0.52595   3
  -4   3  11 2.68470 0.48103   5
   4   3 -11 2.76392 0.55026   3
   3  -3 -11 75.4845 2.39665   3
   3  -3 -11 78.3602 1.97422   2
   3   3 -11 75.4252 2.08566   2
   2  -3 -11 16.8070 0.80313   2
   2  -3 -11 17.8971 0.97467   3
   2   3 -11 17.7431 0.91320   2
   1  -3 -11 48.4482 1.65946   3
   1  -3 -11 47.3927 1.52415   2
   1   3 -11 47.2227 1.61862   2
   0  -3 -11 33.5117 1.30467   2
   0   3 -11 34.3798 1.39821   2
  -1  -3 -11 40.1341 1.48646   2
  -1   3 -11 39.0943 1.59636   2
  -2  -3 -11 18.4024 1.08114   2
  -2   3 -11 19.6203 1.19499   2
   7  -4 -11 -0.1163 0.37293   3
   6  -4 -11 57.6995 2.14079   3
  -6   4  11 55.2318 1.89561   5
   5  -4 -11 -0.1236 0.26884   3
  -5   4  11 -0.1140 0.30597   5
   4  -4 -11 95.2364 2.87716   3
  -4   4  11 93.9405 2.61696   5
   3  -4 -11 0.24521 0.30387   3
   3  -4 -11 0.42016 0.24886   2
   3   4 -11 0.73231 0.32723   2
  -3   4  11 0.65666 0.37297   5
   2  -4 -11 10.7815 0.79303   3
   2  -4 -11 11.1680 0.67826   2
   2   4 -11 11.4287 0.78611   2
   1  -4 -11 2.04736 0.43027   3
   1  -4 -11 1.41338 0.36179   2
   1   4 -11 1.72604 0.45104   2
   0   4 -11 0.62341 0.39381   2
  -1  -4 -11 2.25745 0.48266   2
  -1   4 -11 2.47818 0.58834   2
   6  -5 -11 2.68316 0.58621   3
  -6   5  11 3.68738 0.60204   5
   5  -5 -11 0.57333 0.38542   3
  -5   5  11 0.34444 0.36148   5
   4  -5 -11 0.37054 0.35149   3
  -4   5  11 0.08477 0.34080   5
   3  -5 -11 52.4364 1.52950   2
   3  -5 -11 51.7677 1.88402   3
  -3   5  11 51.4034 1.84734   5
   3   5 -11 52.7131 1.74191   2
   2  -5 -11 55.4529 1.65200   2
   2  -5 -11 56.1025 1.91794   3
   2   5 -11 53.6173 1.81474   2
   1  -5 -11 72.1867 2.22553   3
   1  -5 -11 69.3645 2.01271   2
   1   5 -11 71.6782 2.21980   2
   0  -5 -11 111.946 2.88675   2
   0   5 -11 112.853 3.12103   2
  -1  -5 -11 72.1442 2.20576   2
  -1   5 -11 74.1413 2.42011   2
   6  -6 -11 0.06360 0.35443   3
  -6   6  11 0.25812 0.38507   5
   5  -6 -11 0.70507 0.42369   3
  -5   6  11 0.82457 0.42886   5
   4  -6 -11 0.05600 0.33509   3
  -4   6  11 -0.6558 0.30341   5
   3  -6 -11 2.41922 0.49284   3
   3  -6 -11 2.04575 0.36906   2
   3   6 -11 2.54253 0.49685   2
  -3   6  11 2.56914 0.56271   5
   2  -6 -11 0.47401 0.33338   3
   2  -6 -11 -0.2935 0.24061   2
  -2   6  11 -0.6810 0.37173   5
   2   6 -11 0.02366 0.31338   2
   1  -6 -11 2.79153 0.50330   3
   1  -6 -11 2.84296 0.46932   2
   1   6 -11 3.18834 0.56333   2
   0  -6 -11 0.39415 0.32351   2
   0   6 -11 1.06336 0.45816   2
   5  -7 -11 0.43045 0.37804   3
  -5   7  11 0.09515 0.37783   5
   4  -7 -11 0.02433 0.35197   3
  -4   7  11 0.52116 0.45153   5
   3  -7 -11 0.09921 0.35031   3
   3  -7 -11 0.16637 0.24812   2
  -3   7  11 -0.5722 0.34174   5
   2  -7 -11 1.07759 0.42005   3
   2  -7 -11 -0.3589 0.24588   2
   2   7 -11 -0.3143 0.30422   2
  -2   7  11 -0.2732 0.38657   5
   1  -7 -11 2.56983 0.49772   3
   1  -7 -11 2.91750 0.49710   2
   1   7 -11 2.86846 0.60921   2
   0  -7 -11 0.50632 0.37669   2
   0   7 -11 0.48505 0.42664   2
   4  -8 -11 51.7259 2.00908   3
  -4   8  11 50.5980 2.01677   5
   3  -8 -11 1.84130 0.39479   2
   3  -8 -11 1.99291 0.48477   3
  -3   8  11 2.33860 0.62722   5
   2  -8 -11 19.8969 0.97272   2
  -2   8  11 19.4714 1.24517   5
  -2   8  11 19.4741 1.19007   6
   1  -8 -11 0.79449 0.35959   2
  -1   8  11 -0.0018 0.46496   5
   1   8 -11 0.77668 0.46339   2
   6   0 -12 95.4069 3.09179   3
   5   0 -12 -0.2086 0.35861   3
   4   0 -12 20.3805 1.18766   3
   3   0 -12 0.23322 0.35465   3
   2   0 -12 0.73800 0.31353   2
   2   0 -12 0.10596 0.32662   3
   1   0 -12 0.13804 0.32389   2
   0   0 -12 9.17588 0.78508   2
   6  -1 -12 0.73691 0.46785   3
   6   1 -12 1.23846 0.50265   3
   5  -1 -12 21.1964 1.23802   3
   5   1 -12 19.6236 1.22924   3
   4  -1 -12 12.4494 0.94598   3
  -4   1  12 12.3243 0.84363   5
   4   1 -12 13.3862 0.99140   3
   3  -1 -12 42.4762 1.68929   3
   3   1 -12 42.3292 1.71787   3
   2  -1 -12 14.3918 0.95505   3
   2  -1 -12 14.9131 0.81174   2
   2   1 -12 15.2173 0.83557   2
   2   1 -12 15.2982 0.98627   3
   1  -1 -12 26.4299 1.16145   2
   1   1 -12 27.8169 1.20456   2
   0  -1 -12 28.9785 1.27424   2
   0   1 -12 28.0356 1.28367   2
   6  -2 -12 -0.5563 0.35768   3
   6   2 -12 0.18955 0.33770   3
   5  -2 -12 -0.1848 0.34636   3
   5   2 -12 0.56082 0.43186   3
   4  -2 -12 -0.3465 0.30016   3
  -4   2  12 0.41904 0.32521   5
   4   2 -12 0.28470 0.37687   3
   3  -2 -12 3.18132 0.57539   3
   3   2 -12 2.34641 0.54622   3
   2  -2 -12 -0.2105 0.23667   2
   2  -2 -12 -0.2616 0.30532   3
   2   2 -12 0.11088 0.34414   3
   2   2 -12 -0.1717 0.25716   2
   1  -2 -12 -0.1439 0.28952   2
   1   2 -12 0.14547 0.32777   2
   0  -2 -12 -0.2293 0.33633   2
   0   2 -12 -0.2524 0.33441   2
   6  -3 -12 -0.0446 0.37945   3
   6   3 -12 1.05262 0.49765   3
   5  -3 -12 -0.1030 0.34752   3
   5   3 -12 0.44942 0.43355   3
  -5   3  12 -0.1851 0.31518   5
   4  -3 -12 3.43205 0.59035   3
  -4   3  12 3.96966 0.60232   5
   3  -3 -12 21.7617 1.16967   3
   2  -3 -12 28.1024 1.12320   2
   2  -3 -12 27.7534 1.28216   3
   2   3 -12 27.9596 1.21177   2
   1  -3 -12 46.4622 1.59889   2
   1   3 -12 49.7003 1.73147   2
   0  -3 -12 9.86383 0.80258   2
   0   3 -12 10.7579 0.88794   2
   5  -4 -12 1.13509 0.47513   3
  -5   4  12 0.34941 0.38222   5
   4  -4 -12 24.9810 1.30706   3
  -4   4  12 25.5525 1.26677   5
   3  -4 -12 0.83899 0.39720   3
  -3   4  12 0.39541 0.38476   5
   2  -4 -12 0.97037 0.39873   3
   2  -4 -12 1.09604 0.35250   2
   2   4 -12 0.76692 0.37790   2
   1  -4 -12 0.69451 0.35890   2
   1   4 -12 0.83157 0.41598   2
   0  -4 -12 38.6890 1.50225   2
   0   4 -12 41.3700 1.67988   2
   5  -5 -12 1.01406 0.43990   3
  -5   5  12 0.12887 0.37039   5
   4  -5 -12 20.7088 1.19260   3
  -4   5  12 18.0018 1.14452   5
   3  -5 -12 28.5068 1.36327   3
  -3   5  12 25.7799 1.35037   5
   2  -5 -12 89.8036 2.40060   2
   2  -5 -12 90.7199 2.76076   3
   2   5 -12 89.6691 2.61816   2
   1  -5 -12 53.6792 1.76410   2
   1   5 -12 56.5442 1.98210   2
   4  -6 -12 0.56620 0.40254   3
  -4   6  12 0.14113 0.38239   5
   3  -6 -12 1.47002 0.46240   3
  -3   6  12 2.15363 0.56990   5
   2  -6 -12 -0.0038 0.36131   3
   2  -6 -12 0.24067 0.31053   2
  -2   6  12 0.01153 0.40727   5
   2   6 -12 -0.1473 0.31631   2
   4   0 -13 -0.0124 0.39297   3
   3   0 -13 0.05963 0.41143   3
   2   0 -13 3.85064 0.57133   2
   4  -1 -13 11.1315 0.96742   3
   4   1 -13 12.7291 1.02081   3
   3  -1 -13 37.1787 1.64707   3
   3   1 -13 38.9015 1.70045   3
   3  -2 -13 3.11057 0.61494   3
   3   2 -13 3.39543 0.66513   3
   0   0   0    0.00    0.00   0
;
_shelx_hkl_checksum     71314
_shelx_res_file
;
    shelx.res created by SHELXL-2014/7
TITL shelx                  R = 0.03  New: P21/c
CELL  0.71073  10.8547  13.2655   8.0891   90.000  109.087   90.000
ZERR     4.00   0.0002   0.0003   0.0002    0.000    0.001    0.000
LATT   1
SYMM  - X, 1/2 + Y, 1/2 - Z
SFAC  C    H    N    O    S
UNIT  40 44 4 8 8
MERG   2
FMAP   2
PLAN   -1
ACTA
BOND   $H
CONF
SIZE   0.213 0.458 0.487
L.S.  24
WGHT    0.044400    0.347200
EXTI    0.019176
FVAR       0.62727
S1    5    0.930868    0.757191    0.699692    11.00000    0.04991    0.03786 =
         0.04363   -0.00589    0.01201    0.00382
S2    5    0.930187    0.986228    0.698351    11.00000    0.04408    0.03735 =
         0.05890    0.00780    0.01813   -0.00061
O1    4    0.542666    0.880630    0.150449    11.00000    0.08892    0.11186 =
         0.03815    0.00366    0.00711    0.00268
O2    4    0.354841    0.855944    0.176499    11.00000    0.05630    0.12119 =
         0.06957   -0.01347   -0.01781    0.00564
N     3    0.471875    0.868550    0.237998    11.00000    0.06287    0.05932 =
         0.04543   -0.00334   -0.00228    0.00663
C1    1    0.867324    0.871636    0.763246    11.00000    0.03880    0.03441 =
         0.02937   -0.00016    0.01192   -0.00019
AFIX  13
H1    2    0.888652    0.871854    0.890698    11.00000   -1.20000
AFIX   0
C2    1    1.102819    0.967904    0.806766    11.00000    0.04164    0.05813 =
         0.05319   -0.00586    0.01521   -0.01138
AFIX  23
H2A   2    1.149364    1.024787    0.780352    11.00000   -1.20000
H2B   2    1.119765    0.967278    0.932170    11.00000   -1.20000
AFIX   0
C3    1    1.156220    0.871996    0.755615    11.00000    0.03684    0.07289 =
         0.04771    0.00039    0.01613    0.00444
AFIX  23
H3A   2    1.136351    0.871325    0.629664    11.00000   -1.20000
H3B   2    1.250340    0.872034    0.808479    11.00000   -1.20000
AFIX   0
C4    1    1.102776    0.777091    0.809633    11.00000    0.04670    0.05796 =
         0.04329    0.00496    0.01072    0.01631
AFIX  23
H4A   2    1.118514    0.779601    0.934709    11.00000   -1.20000
H4B   2    1.150302    0.719766    0.786788    11.00000   -1.20000
AFIX   0
C5    1    0.721866    0.871860    0.680730    11.00000    0.03782    0.03378 =
         0.03507    0.00034    0.01283   -0.00153
C6    1    0.665327    0.869072    0.499950    11.00000    0.04262    0.04376 =
         0.03551    0.00094    0.01401    0.00094
AFIX  43
H6    2    0.716865    0.866893    0.428047    11.00000   -1.20000
AFIX   0
C7    1    0.531611    0.869601    0.429475    11.00000    0.04564    0.04173 =
         0.04081   -0.00216    0.00319   -0.00025
C8    1    0.450926    0.872579    0.530262    11.00000    0.03533    0.05418 =
         0.06893   -0.00202    0.01312   -0.00365
AFIX  43
H8    2    0.360732    0.872175    0.479045    11.00000   -1.20000
AFIX   0
C9    1    0.508214    0.876172    0.709246    11.00000    0.04621    0.06255 =
         0.06080   -0.00228    0.02815   -0.00652
AFIX  43
H9    2    0.456051    0.878807    0.780291    11.00000   -1.20000
AFIX   0
C10   1    0.641804    0.875908    0.784248    11.00000    0.04719    0.04898 =
         0.04035   -0.00064    0.02014   -0.00517
AFIX  43
H10   2    0.678899    0.878461    0.905348    11.00000   -1.20000
AFIX   0
HKLF 4  1.0  0.00  0.00  1.00  0.00 -1.00  0.00  1.00  0.00  0.00
REM  shelx                  R = 0.03  New: P21/c
REM R1 =  0.0314 for    1799 Fo > 4sig(Fo)  and  0.0349 for all    2035 data
REM    137 parameters refined using      0 restraints
END
WGHT      0.0444      0.3472
REM Highest difference peak  0.292,  deepest hole -0.243,  1-sigma level  0.050
Q1    1   0.9418  0.7973  0.6239  11.00000  0.05    0.29
;
_shelx_res_checksum     7909
data_New_Global_Publ_Block
_journal_date_recd_electronic     2015-02-05
_journal_date_accepted     2015-02-10
_journal_name_full     'Acta Crystallographica, Section E'
_journal_year     2015
_journal_volume     71
_journal_issue      3
_journal_page_first     o181
_journal_page_last     o182
_journal_paper_category     HO
_journal_paper_doi     10.1107/S2056989015002844
_journal_coeditor_code     HG5430
_publ_contact_author_name     'Ignez Caracelli'
_publ_contact_author_address
;
Departmento de F\'isica
Universidade Federal de S\~ao Carlos,
13565-905 S\~ao Carlos
SP
Brazil
;
_publ_contact_author_email     'julio@power.ufscar.br'
_publ_contact_author_fax     '551633518350'
_publ_contact_author_phone     '551633519741'
_publ_section_title
;
Crystal structure of 2-(3-nitrophenyl)-1,3-dithiane
;
loop_
    _publ_author_name
    _publ_author_footnote
    _publ_author_address
    'Caracelli, Ignez' .
;
Departmento de F\'isica
Universidade Federal de S\~ao Carlos,
13565-905 S\~ao Carlos
SP
Brazil
;
    'Zukerman-Schpector, Julio' .
;
Departmento de Qu\'imica
Universidade Federal de S\~ao Carlos,
13565-905 S\~ao Carlos
SP
Brazil
;
    'Stefani, H\'elio A.' .
;
Departamento de Farm\'acia,
Faculdade de Ci\^encias Farmac\^euticas,
Universidade de S\~ao Paulo,
05508-900 S\~ao Paulo-SP
Brazil
;
    'Gozhina, Olga' .
;
Departamento de Farm\'acia,
Faculdade de Ci\^encias Farmac\^euticas,
Universidade de S\~ao Paulo,
05508-900 S\~ao Paulo-SP
Brazil
;
    'Tiekink, Edward R. T.' .
;
Department of Chemistry, University of Malaya,
50603 Kuala Lumpur, Malaysia
;
_publ_section_synopsis     .
