# Supplementary material for: Crystal structure of 2-(3-nitro­phen­yl)-1,3-di­thiane
Source: Acta Crystallogr E Crystallogr Commun. 2015 Feb 13;71(Pt 3):o181–2. doi: 10.1107/S2056989015002844 (PMC4350730; doi:10.1107/S2056989015002844)
Supplement: Supplementary file 2 [file e-71-0o181-Isup2.hkl]

#
# h,k,l, Fc-squared, Fo-squared, sigma(Fo-squared), status flag
#
data_I
_shelx_title ' shelx                  R = 0.03  New: P21/c'
_shelx_refln_list_code          4
_shelx_F_calc_maximum      198.93
_exptl_crystal_F_000       504.00
_reflns_d_resolution_high  0.8276

loop_
 _space_group_symop_operation_xyz
 'x, y, z'
 '-x, y+1/2, -z+1/2'
 '-x, -y, -z'
 'x, -y-1/2, z-1/2'

_cell_length_a    10.8547
_cell_length_b    13.2655
_cell_length_c     8.0891
_cell_angle_alpha  90.000
_cell_angle_beta  109.087
_cell_angle_gamma  90.000

_shelx_F_squared_multiplier     1.000

loop_
 _refln_index_h
 _refln_index_k
 _refln_index_l
 _refln_F_squared_calc
 _refln_F_squared_meas
 _refln_F_squared_sigma
 _refln_observed_status
   1   0   0        140.40        133.20         3.32 o
   2   0   0      15807.70      16697.32       252.24 o
   3   0   0       1195.52       1248.44        31.76 o
   4   0   0       2093.96       2398.75        28.51 o
   5   0   0       9961.78      11512.03       116.86 o
   6   0   0        395.59        391.02         7.33 o
   7   0   0       2294.46       2377.35        24.35 o
   8   0   0        426.80        371.13         8.23 o
   9   0   0        106.91        101.39         3.28 o
  10   0   0        337.97        285.73         7.11 o
  11   0   0        128.77        105.34         3.79 o
  12   0   0         18.31         23.32         2.00 o
   1   1   0        827.64        882.41         9.96 o
   2   1   0         41.49         46.07         0.64 o
   3   1   0        478.00        516.63         4.07 o
   4   1   0       2541.95       2702.20        23.91 o
   5   1   0       1416.40       1473.93        10.25 o
   6   1   0         83.58         77.80         0.76 o
   7   1   0         64.51         69.99         0.91 o
   8   1   0          8.59          9.30         0.56 o
   9   1   0         67.04         82.95         2.08 o
  10   1   0        134.19        129.97         2.43 o
  11   1   0         60.20         60.27         1.94 o
  12   1   0         74.15         72.50         2.30 o
   0   2   0        201.83        163.50         3.69 o
   1   2   0         16.80         11.38         0.32 o
   2   2   0          2.40          2.26         0.13 o
   3   2   0         19.76         12.90         0.43 o
   4   2   0          8.58          5.49         0.47 o
   5   2   0          0.36          0.30         0.11 o
   6   2   0         14.24         16.43         0.33 o
   7   2   0          0.21         -0.13         0.26 o
   8   2   0          1.97          2.73         0.39 o
   9   2   0          1.17          1.16         0.53 o
  10   2   0          2.58          2.27         0.46 o
  11   2   0          0.01         -0.47         0.47 o
  12   2   0          0.97         -0.60         0.60 o
   1   3   0        225.30        231.45         2.87 o
   2   3   0       1198.23       1255.16        12.45 o
   3   3   0        571.34        560.80         6.29 o
   4   3   0        107.62         92.74         1.03 o
   5   3   0        304.45        301.56         2.51 o
   6   3   0        398.70        403.77         3.29 o
   7   3   0          9.92         10.40         0.53 o
   8   3   0          0.03         -0.08         0.28 o
   9   3   0         79.35         72.23         1.56 o
  10   3   0         48.98         52.16         1.42 o
  11   3   0         81.87         86.25         2.43 o
  12   3   0         21.66         26.14         1.51 o
   0   4   0       6469.94       5903.83       118.29 o
   1   4   0      39573.84      35394.02      1380.45 o
   2   4   0        715.27        781.56         7.52 o
   3   4   0       1503.40       1576.64        13.54 o
   4   4   0        642.85        677.53         6.18 o
   5   4   0        143.61        114.76         1.21 o
   6   4   0       5621.06       5892.47        44.23 o
   7   4   0       1492.91       1428.64        12.59 o
   8   4   0       1211.02       1202.33        13.56 o
   9   4   0        294.40        283.74         4.16 o
  10   4   0         99.12         82.17         1.85 o
  11   4   0          1.82          1.58         1.00 o
  12   4   0        106.48        101.52         3.41 o
   1   5   0          3.32          6.92         0.41 o
   2   5   0        620.30        627.80         5.57 o
   3   5   0       1398.15       1408.82        11.14 o
   4   5   0        438.17        418.79         3.34 o
   5   5   0        819.37        815.35         6.77 o
   6   5   0        955.78        962.24         7.93 o
   7   5   0        130.01        114.33         1.58 o
   8   5   0          2.39          3.87         0.50 o
   9   5   0        126.53        127.75         2.34 o
  10   5   0        219.37        223.97         3.61 o
  11   5   0        275.14        285.95         5.39 o
   0   6   0        172.10        155.71         4.18 o
   1   6   0        130.07        117.54         1.89 o
   2   6   0         28.18         29.48         0.81 o
   3   6   0         15.09         14.31         0.44 o
   4   6   0         13.52         12.57         0.34 o
   5   6   0          1.43          2.05         0.20 o
   6   6   0         39.38         41.43         0.80 o
   7   6   0          0.45          1.07         0.29 o
   8   6   0          2.39          1.93         0.45 o
   9   6   0          2.74          3.76         0.56 o
  10   6   0          8.18          8.46         0.75 o
  11   6   0          1.02          1.71         0.85 o
   1   7   0        540.47        557.02         5.12 o
   2   7   0          1.31          2.31         0.58 o
   3   7   0        252.48        230.70         2.85 o
   4   7   0        370.02        373.28         3.14 o
   5   7   0          7.39          6.87         0.46 o
   6   7   0          9.17          9.11         0.47 o
   7   7   0          6.05          5.28         0.50 o
   8   7   0         40.57         43.95         2.01 o
   9   7   0          0.93          1.60         0.49 o
  10   7   0          3.86          4.69         0.83 o
  11   7   0          1.49          1.26         0.72 o
   0   8   0      16669.02      14839.34       344.05 o
   1   8   0         40.96         34.47         1.26 o
   2   8   0       1812.27       1743.16        13.63 o
   3   8   0         21.18         22.84         0.66 o
   4   8   0         31.61         21.81         0.66 o
   5   8   0       1485.35       1466.98        11.92 o
   6   8   0        143.07        120.38         1.74 o
   7   8   0        637.92        640.62         6.21 o
   8   8   0        262.70        258.94         4.00 o
   9   8   0        127.41        129.38         3.16 o
  10   8   0        144.58        134.91         3.38 o
   1   9   0        551.96        544.02         7.59 o
   2   9   0        469.23        442.70         4.41 o
   3   9   0        674.43        655.66         6.18 o
   4   9   0       1430.54       1383.72        11.11 o
   5   9   0        421.90        406.53         4.26 o
   6   9   0         86.34         84.58         1.47 o
   7   9   0         10.35         10.66         0.83 o
   8   9   0         20.87         25.13         1.20 o
   9   9   0         52.56         48.16         2.00 o
  10   9   0        111.90        121.63         2.36 o
   0  10   0        301.69        284.50         5.12 o
   1  10   0          2.67          1.86         0.48 o
   2  10   0          9.29          8.59         0.51 o
   3  10   0          3.42          2.54         0.36 o
   4  10   0          9.34          8.33         0.62 o
   5  10   0         35.82         37.09         1.71 o
   6  10   0          0.25          0.08         0.34 o
   7  10   0          9.45          9.23         0.72 o
   8  10   0          1.62          2.17         0.53 o
   9  10   0          0.56          0.65         0.59 o
   1  11   0         22.54         24.31         0.87 o
   2  11   0         94.09         82.02         1.35 o
   3  11   0          9.17          9.42         0.56 o
   4  11   0          5.12          5.37         0.54 o
   5  11   0          5.87          6.09         0.56 o
   6  11   0          0.42          0.62         0.37 o
   7  11   0          4.51          5.60         0.65 o
   8  11   0          0.12         -0.22         0.44 o
   9  11   0         10.28         12.66         1.06 o
   0  12   0        171.99        168.44         3.14 o
   1  12   0        942.69        881.20         8.44 o
   2  12   0         77.91         76.67         1.52 o
   3  12   0        184.38        181.74         2.27 o
   4  12   0          2.42          5.13         0.80 o
   5  12   0          3.95          3.83         0.53 o
   6  12   0        360.15        354.77         4.13 o
   7  12   0        226.47        232.31         3.49 o
   8  12   0        205.23        196.11         3.93 o
   1  13   0         13.89         15.86         0.86 o
   2  13   0        435.65        431.98         4.79 o
   3  13   0        525.71        523.09         5.83 o
   4  13   0        200.49        216.36         2.98 o
   5  13   0        279.53        281.94         3.73 o
   6  13   0         95.87         96.19         2.02 o
   7  13   0          1.07          1.49         0.60 o
   0  14   0          0.08          0.49         0.58 o
   1  14   0         54.99         50.70         1.27 o
   2  14   0         11.34         11.41         0.94 o
   3  14   0          3.22          3.02         0.66 o
   4  14   0          1.17          1.49         0.53 o
   5  14   0          0.26          1.21         0.57 o
   6  14   0         25.42         27.56         1.53 o
   1  15   0         12.55         10.14         0.73 o
   2  15   0          3.05          1.96         0.88 o
   3  15   0          0.03          0.97         0.56 o
   4  15   0          0.61         -0.42         0.54 o
   0  16   0        362.45        320.03         5.40 o
 -12   1   1         68.73         68.94         2.13 o
 -11   1   1        111.17        111.97         1.94 o
 -10   1   1        117.15        118.25         1.91 o
  -9   1   1          0.06          1.95         0.30 o
  -8   1   1         16.67         15.72         0.48 o
  -7   1   1         65.37         72.69         1.09 o
  -6   1   1        775.54        774.87         7.24 o
  -5   1   1        660.44        681.59         7.24 o
  -4   1   1       1881.06       2022.60        15.22 o
  -3   1   1        529.22        535.03         4.02 o
  -2   1   1        469.17        438.77         2.74 o
  -1   1   1       2536.69       2474.67        22.44 o
   0   1   1       1080.32       1077.70         8.54 o
   1   1   1        586.25        635.43         4.55 o
   2   1   1         26.35         33.11         0.33 o
   3   1   1        928.16        900.74         7.77 o
   4   1   1       4061.53       4465.59        49.50 o
   5   1   1          8.72          2.64         0.27 o
   6   1   1        324.85        362.15         2.81 o
   7   1   1          4.93          9.20         1.07 o
   8   1   1        262.98        277.41         4.74 o
   9   1   1         23.15         34.12         1.39 o
  10   1   1        264.37        252.78         6.89 o
  11   1   1         44.23         46.81         1.84 o
 -12   2   1          0.04         -0.02         0.55 o
 -11   2   1          8.60          7.04         0.66 o
 -10   2   1          4.99          4.05         0.83 o
  -9   2   1        105.62         94.50         1.30 o
  -8   2   1         21.54         21.90         0.61 o
  -7   2   1         71.43         78.84         1.60 o
  -6   2   1          0.45          0.80         0.11 o
  -5   2   1       1029.16       1085.60         8.05 o
  -4   2   1         13.42         19.92         0.36 o
  -3   2   1        542.20        538.94         4.10 o
  -2   2   1       1689.29       1740.41        12.70 o
  -1   2   1      10266.66      10340.33       183.04 o
   0   2   1       3369.50       3319.68       150.46 o
   1   2   1       2134.35       2160.42        17.25 o
   2   2   1        639.93        645.51         9.15 o
   3   2   1          0.79         -0.13         0.13 o
   4   2   1       2416.07       2570.94        20.92 o
   5   2   1         30.15         43.57         0.65 o
   6   2   1         87.67         86.33         1.03 o
   7   2   1         54.04         59.93         1.12 o
   8   2   1        102.77         86.09         1.63 o
   9   2   1        108.35         87.63         2.26 o
  10   2   1         11.32         12.01         1.05 o
  11   2   1          8.94          8.17         0.97 o
 -12   3   1        115.05        122.08         4.12 o
 -11   3   1        113.39        121.22         2.35 o
 -10   3   1         73.40         80.89         1.74 o
  -9   3   1        110.58        107.41         1.57 o
  -8   3   1          4.18          5.08         0.41 o
  -7   3   1        249.44        250.81         3.46 o
  -6   3   1        321.93        344.85         3.06 o
  -5   3   1        875.39        883.52         6.60 o
  -4   3   1        314.49        285.55         4.06 o
  -3   3   1        211.98        209.41         1.68 o
  -2   3   1       2104.07       2147.54        18.05 o
  -1   3   1       2461.98       2477.27        38.00 o
   0   3   1        220.23        234.68         2.41 o
   1   3   1         50.57         49.74         0.90 o
   2   3   1       2125.49       2185.44        44.40 o
   3   3   1        730.33        744.56         9.23 o
   4   3   1         46.69         77.06         1.25 o
   5   3   1       1259.53       1350.02        10.94 o
   6   3   1          0.43          0.89         0.25 o
   7   3   1          4.78          5.64         0.49 o
   8   3   1          3.51          2.98         0.42 o
   9   3   1        347.99        342.19         5.81 o
  10   3   1         29.87         39.90         2.01 o
  11   3   1        107.50        100.84         2.77 o
 -12   4   1          0.50          1.93         0.69 o
 -11   4   1          2.34          4.40         0.60 o
 -10   4   1          0.90          2.36         0.44 o
  -9   4   1          5.58          4.50         0.61 o
  -8   4   1          0.95          1.64         0.37 o
  -7   4   1        100.51        103.40         1.22 o
  -6   4   1          0.95          1.42         0.20 o
  -5   4   1          1.02          0.71         0.14 o
  -4   4   1         21.21         21.68         0.35 o
  -3   4   1         60.65         59.58         0.88 o
  -2   4   1        206.90        203.21         2.56 o
  -1   4   1         37.38         29.67         0.72 o
   0   4   1        230.67        196.02         2.52 o
   1   4   1         10.13         13.35         0.59 o
   2   4   1         15.81         19.79         0.63 o
   3   4   1         35.18         35.36         0.84 o
   4   4   1         24.23         24.66         0.55 o
   5   4   1         28.54         30.76         0.61 o
   6   4   1          1.07          0.89         0.20 o
   7   4   1         31.78         33.15         0.84 o
   8   4   1          5.23          5.53         0.55 o
   9   4   1          2.18          3.85         0.70 o
  10   4   1          0.00         -0.31         0.81 o
  11   4   1          2.83          5.98         0.95 o
 -12   5   1        142.69        139.83         3.64 o
 -11   5   1        182.80        180.56         3.15 o
 -10   5   1         96.60        102.33         1.91 o
  -9   5   1         33.67         27.73         1.34 o
  -8   5   1         19.67         18.12         0.80 o
  -7   5   1        486.73        465.70         4.52 o
  -6   5   1        614.32        626.44         5.86 o
  -5   5   1        838.52        826.20         6.19 o
  -4   5   1        236.33        217.06         2.03 o
  -3   5   1        429.63        436.18         4.01 o
  -2   5   1        344.93        333.71         4.14 o
  -1   5   1        453.73        486.60        10.42 o
   0   5   1         49.33         54.68         1.71 o
   1   5   1        188.60        185.27         2.48 o
   2   5   1        842.40        865.78        12.09 o
   3   5   1        854.65        875.69        10.32 o
   4   5   1         82.93         67.14         1.03 o
   5   5   1       1034.60       1070.75         9.58 o
   6   5   1         62.63         55.50         0.98 o
   7   5   1         23.85         21.83         0.77 o
   8   5   1         13.66         18.01         1.34 o
   9   5   1        280.64        275.75         4.25 o
  10   5   1         94.71        108.77         2.87 o
  11   5   1        186.02        185.85         4.15 o
 -11   6   1          6.89          7.44         0.74 o
 -10   6   1          3.36          3.93         0.52 o
  -9   6   1          0.78          0.73         0.40 o
  -8   6   1        339.73        340.88         4.71 o
  -7   6   1        777.23        770.32         7.20 o
  -6   6   1        733.85        709.05         6.02 o
  -5   6   1          7.59          5.66         0.33 o
  -4   6   1          8.18          2.80         0.26 o
  -3   6   1        928.18       1015.07        12.74 o
  -2   6   1       4560.31       4911.73        47.63 o
  -1   6   1        107.63        112.42         2.21 o
   0   6   1        377.27        390.06         4.63 o
   1   6   1        123.44        134.46         1.76 o
   2   6   1        479.74        516.55         7.46 o
   3   6   1        349.04        359.62         4.75 o
   4   6   1         15.86         24.60         0.74 o
   5   6   1        529.77        553.31         4.76 o
   6   6   1        373.11        370.69         3.77 o
   7   6   1        265.56        263.24         3.30 o
   8   6   1        151.07        144.86         2.59 o
   9   6   1         68.95         64.38         1.68 o
  10   6   1          3.55          4.82         0.84 o
 -11   7   1          6.67          7.08         0.77 o
 -10   7   1         18.81         20.52         1.55 o
  -9   7   1          6.89          7.54         0.74 o
  -8   7   1         22.30         21.64         1.13 o
  -7   7   1         27.02         23.58         0.64 o
  -6   7   1          1.70          1.73         0.41 o
  -5   7   1        183.23        181.94         1.90 o
  -4   7   1        422.20        412.00         4.58 o
  -3   7   1        544.77        516.95         5.90 o
  -2   7   1         10.34         14.72         0.50 o
  -1   7   1       1005.49       1087.08        12.54 o
   0   7   1        508.74        518.39         4.86 o
   1   7   1        362.86        361.43         3.96 o
   2   7   1         83.31         72.50         1.74 o
   3   7   1        280.12        247.92         3.12 o
   4   7   1        689.76        694.60         7.68 o
   5   7   1         60.84         68.31         1.11 o
   6   7   1          1.00          1.56         0.56 o
   7   7   1         31.61         32.44         1.16 o
   8   7   1        148.93        151.12         2.73 o
   9   7   1          7.58          5.96         1.95 o
  10   7   1         39.85         36.29         1.78 o
 -11   8   1          1.14          1.39         0.62 o
 -10   8   1          1.70          0.91         0.57 o
  -9   8   1          5.80          7.05         0.63 o
  -8   8   1         42.12         42.89         1.18 o
  -7   8   1          0.63          0.74         0.35 o
  -6   8   1         52.91         54.13         1.09 o
  -5   8   1         18.34         17.79         0.66 o
  -4   8   1          5.74          6.02         0.39 o
  -3   8   1          0.94          1.15         0.27 o
  -2   8   1          0.76          1.23         0.28 o
  -1   8   1        363.96        350.02         4.71 o
   0   8   1         12.41         11.77         0.98 o
   1   8   1         51.26         45.35         0.92 o
   2   8   1         29.13         27.23         1.23 o
   3   8   1         32.86         32.06         1.34 o
   4   8   1         15.36         16.86         0.68 o
   5   8   1         19.88         16.24         0.73 o
   6   8   1         49.51         50.09         1.07 o
   7   8   1          2.33          2.83         0.45 o
   8   8   1          0.94          0.88         0.55 o
   9   8   1          4.26          5.58         0.89 o
  10   8   1          2.05          4.20         0.87 o
 -10   9   1         34.52         26.49         1.32 o
  -9   9   1          3.30          5.16         0.71 o
  -8   9   1         15.46         18.05         0.91 o
  -7   9   1         20.84         19.22         0.90 o
  -6   9   1        151.05        140.88         2.00 o
  -5   9   1        326.01        323.00         3.60 o
  -4   9   1        511.58        494.51         4.86 o
  -3   9   1        218.68        206.77         2.45 o
  -2   9   1         79.27         71.88         1.58 o
  -1   9   1        147.19        160.05         2.70 o
   0   9   1        179.00        194.63         2.70 o
   1   9   1        198.70        197.32         2.66 o
   2   9   1        361.87        348.91         4.79 o
   3   9   1        365.87        358.08         4.14 o
   4   9   1        623.05        606.43         5.89 o
   5   9   1         49.19         48.04         1.10 o
   6   9   1         38.76         34.48         0.95 o
   7   9   1         10.84         12.74         0.92 o
   8   9   1         37.12         37.53         1.42 o
   9   9   1         20.80         23.83         1.26 o
 -10  10   1         35.81         30.76         1.44 o
  -9  10   1        127.59        122.19         2.61 o
  -8  10   1         70.45         71.27         1.64 o
  -7  10   1        110.34        114.81         2.09 o
  -6  10   1        167.94        159.34         2.25 o
  -5  10   1        260.34        237.84         3.27 o
  -4  10   1          0.38          0.24         0.39 o
  -3  10   1        114.85        129.93         1.86 o
  -2  10   1        166.69        164.98         3.63 o
  -1  10   1       1934.34       1978.71        22.55 o
   0  10   1       1949.97       1891.82        27.06 o
   1  10   1        568.34        584.58         5.77 o
   2  10   1          0.11          0.56         0.32 o
   3  10   1          0.84          1.78         0.41 o
   4  10   1        783.63        764.99         7.71 o
   5  10   1        423.01        405.34         4.34 o
   6  10   1        206.27        211.60         2.70 o
   7  10   1        101.11        108.06         2.06 o
   8  10   1          0.43          0.05         0.50 o
   9  10   1         28.21         24.81         1.35 o
  -9  11   1         24.14         25.53         1.36 o
  -8  11   1         33.55         32.17         1.23 o
  -7  11   1          2.59          2.71         0.55 o
  -6  11   1         13.78         15.70         0.82 o
  -5  11   1          0.03         -0.02         0.35 o
  -4  11   1         34.26         32.44         0.95 o
  -3  11   1         36.09         37.25         1.00 o
  -2  11   1        137.25        131.17         2.50 o
  -1  11   1        163.48        164.18         2.31 o
   0  11   1         59.42         56.61         1.45 o
   1  11   1         29.44         23.81         0.76 o
   2  11   1         63.27         59.83         1.14 o
   3  11   1         19.77         20.37         0.73 o
   4  11   1         27.82         27.21         0.94 o
   5  11   1         14.63         13.24         0.75 o
   6  11   1          6.65          7.86         0.68 o
   7  11   1          7.87          8.20         0.75 o
   8  11   1          0.02         -0.49         0.55 o
  -8  12   1          6.21          7.18         0.80 o
  -7  12   1         57.76         60.31         1.69 o
  -6  12   1          2.73          2.53         0.51 o
  -5  12   1          0.59          0.16         0.39 o
  -4  12   1          0.03          0.35         0.33 o
  -3  12   1          7.75          6.54         0.59 o
  -2  12   1         81.07         80.76         1.58 o
  -1  12   1          1.21          0.98         0.37 o
   0  12   1         29.30         27.91         1.11 o
   1  12   1          6.46          4.39         0.55 o
   2  12   1          1.50          0.88         0.37 o
   3  12   1          0.64          0.48         0.34 o
   4  12   1          0.61          0.17         0.40 o
   5  12   1         10.77         12.19         0.75 o
   6  12   1          9.72          9.49         0.86 o
   7  12   1         18.32         18.48         1.06 o
  -7  13   1         30.33         30.01         1.89 o
  -6  13   1         63.71         60.17         1.52 o
  -5  13   1        102.76        102.71         1.96 o
  -4  13   1        108.02        110.88         2.28 o
  -3  13   1        118.78        119.16         2.04 o
  -2  13   1         70.39         70.11         1.56 o
  -1  13   1         11.94         12.08         0.71 o
   0  13   1          1.46          1.02         0.44 o
   1  13   1         79.43         76.77         1.60 o
   2  13   1        139.36        134.96         2.18 o
   3  13   1        152.12        146.55         2.33 o
   4  13   1         34.45         39.49         1.33 o
   5  13   1         69.47         63.45         2.12 o
   6  13   1          5.21          4.96         0.72 o
  -6  14   1        109.20        126.32         2.32 o
  -5  14   1          2.78          5.24         0.68 o
  -4  14   1         15.01         13.88         1.02 o
  -3  14   1        145.54        147.29         2.37 o
  -2  14   1        537.85        552.53         5.43 o
  -1  14   1        243.99        259.41         3.13 o
   0  14   1        112.68        134.04         2.07 o
   1  14   1        194.16        193.94         2.80 o
   2  14   1         87.27         89.47         1.79 o
   3  14   1         15.85         15.67         0.91 o
   4  14   1          5.39          7.17         0.72 o
   5  14   1        106.76        118.98         2.17 o
  -4  15   1          1.35          1.67         0.64 o
  -3  15   1          0.03         -0.38         0.52 o
  -2  15   1          0.59         -0.32         0.40 o
  -1  15   1         88.61         76.13         1.64 o
   0  15   1         22.44         17.02         0.92 o
   1  15   1          1.00          0.18         0.45 o
   2  15   1          0.39          0.60         0.53 o
   3  15   1          1.80          1.53         0.59 o
 -13   0   2         13.60          9.79         1.45 o
 -12   0   2          1.06          1.09         0.80 o
 -11   0   2         48.94         47.34         1.65 o
 -10   0   2        402.25        380.23         6.40 o
  -9   0   2       2588.04       2488.95        29.15 o
  -8   0   2         98.58         85.34         1.62 o
  -7   0   2       2238.86       2248.55        26.46 o
  -6   0   2        999.49       1087.20        15.80 o
  -5   0   2          4.77          3.51         0.60 o
  -4   0   2         85.45         88.36         1.57 o
  -3   0   2        717.56        800.15        17.51 o
  -2   0   2      20545.05      20915.61       330.34 o
  -1   0   2      14118.65      14315.70       189.68 o
   0   0   2      33314.43      29834.48       403.41 o
   1   0   2       2430.15       2538.05        20.71 o
   2   0   2        440.12        487.97         5.72 o
   3   0   2       3416.04       3501.48        41.16 o
   4   0   2       3681.29       4056.03        47.58 o
   5   0   2       6756.15       6964.54       118.39 o
   6   0   2        362.52        367.06         6.79 o
   7   0   2        529.14        506.54        10.93 o
   8   0   2         11.81          5.54         1.01 o
   9   0   2          3.67          2.83         1.00 o
  10   0   2         40.16         42.11         2.44 o
  11   0   2         59.97         56.86         3.04 o
 -12   1   2         40.64         38.06         1.13 o
 -11   1   2         61.28         57.50         1.31 o
 -10   1   2         19.02         18.62         0.74 o
  -9   1   2         17.34         15.64         0.71 o
  -8   1   2        249.76        259.07         2.84 o
  -7   1   2         94.60         92.90         2.06 o
  -6   1   2        456.03        462.39         5.11 o
  -5   1   2       1714.10       1753.87        12.52 o
  -4   1   2        165.62        158.66         1.36 o
  -3   1   2        238.98        239.11         1.59 o
  -2   1   2          0.12          0.46         0.06 o
  -1   1   2        180.37        198.85         1.59 o
   0   1   2       1968.38       2087.86        14.65 o
   1   1   2         49.37         43.77         0.44 o
   2   1   2       1912.26       1896.11        12.94 o
   3   1   2       1139.30       1179.66         7.71 o
   4   1   2        800.20        789.38         5.60 o
   5   1   2        399.68        401.05         3.51 o
   6   1   2          2.88          3.00         0.28 o
   7   1   2        231.85        236.66         3.24 o
   8   1   2         44.06         51.67         1.66 o
   9   1   2        219.92        233.06         7.03 o
  10   1   2        132.85        121.09         3.06 o
  11   1   2         10.82         14.78         1.25 o
 -12   2   2          0.30         -0.35         0.35 o
 -11   2   2          0.34         -0.09         0.31 o
 -10   2   2          0.31          0.12         0.25 o
  -9   2   2          0.30         -0.28         0.28 o
  -8   2   2         13.74         13.42         0.51 o
  -7   2   2          0.06         -0.03         0.13 o
  -6   2   2          2.40          2.69         0.18 o
  -5   2   2          2.37          3.59         0.38 o
  -4   2   2          2.46          0.85         0.15 o
  -3   2   2          1.96          2.26         0.12 o
  -2   2   2         17.05         10.83         0.45 o
  -1   2   2          3.75         -0.32         0.32 o
   0   2   2         21.64         18.44         0.46 o
   1   2   2         16.52         16.28         0.36 o
   2   2   2         22.54         24.38         0.64 o
   3   2   2         13.22         11.28         0.36 o
   4   2   2          5.06          5.74         0.29 o
   5   2   2          2.36          1.73         0.20 o
   6   2   2          0.25          0.24         0.19 o
   7   2   2          0.00         -0.20         0.27 o
   8   2   2          1.63          0.94         0.79 o
   9   2   2          0.12         -0.55         0.55 o
  10   2   2          1.54          1.56         0.70 o
  11   2   2          0.30         -0.48         0.61 o
 -12   3   2         66.57         71.07         1.76 o
 -11   3   2         39.98         44.28         1.30 o
 -10   3   2         14.11         10.98         0.69 o
  -9   3   2         19.80         19.99         0.72 o
  -8   3   2          1.94          3.95         0.42 o
  -7   3   2        428.71        449.80         4.15 o
  -6   3   2        376.79        375.10         3.66 o
  -5   3   2        115.69        112.63         2.07 o
  -4   3   2        953.61        967.00         9.11 o
  -3   3   2          3.76          2.93         0.23 o
  -2   3   2        249.99        269.78         3.24 o
  -1   3   2        735.51        786.28        15.48 o
   0   3   2         57.89         74.09         1.17 o
   1   3   2       1423.55       1422.94        14.38 o
   2   3   2        209.55        211.15         2.15 o
   3   3   2        493.70        452.09         4.24 o
   4   3   2         90.81         86.87         1.16 o
   5   3   2         55.38         51.47         1.08 o
   6   3   2         11.79         11.16         1.17 o
   7   3   2          0.26          0.32         0.31 o
   8   3   2         89.34         86.92         3.58 o
   9   3   2         51.59         48.42         1.76 o
  10   3   2         45.21         53.54         2.00 o
  11   3   2         51.23         48.22         2.04 o
 -12   4   2          1.20          2.41         0.55 o
 -11   4   2         23.97         28.31         1.10 o
 -10   4   2        197.96        195.07         3.11 o
  -9   4   2         79.57         83.56         1.50 o
  -8   4   2       3847.21       3761.00        41.71 o
  -7   4   2       1332.30       1323.06        12.86 o
  -6   4   2       1214.59       1209.67        11.34 o
  -5   4   2        240.10        229.79         2.63 o
  -4   4   2       1187.74       1267.27        13.80 o
  -3   4   2      10300.77      10603.66       194.32 o
  -2   4   2       6450.22       6475.37       128.09 o
  -1   4   2      11690.71      11791.89       458.38 o
   0   4   2        573.87        553.20         7.96 o
   1   4   2       1106.91       1053.86        10.76 o
   2   4   2          0.02          0.15         0.40 o
   3   4   2        638.81        653.51         6.55 o
   4   4   2       1952.00       1892.21        14.85 o
   5   4   2        636.74        615.87         8.80 o
   6   4   2       2716.28       2725.62        76.49 o
   7   4   2        645.27        605.99         7.37 o
   8   4   2        223.17        227.68         6.33 o
   9   4   2         21.77         22.77         1.34 o
  10   4   2         54.28         50.68         2.01 o
 -12   5   2        212.56        229.03         3.79 o
 -11   5   2        144.04        140.05         2.62 o
 -10   5   2         40.27         40.93         1.24 o
  -9   5   2          0.35          0.95         0.63 o
  -8   5   2         79.84         77.95         1.46 o
  -7   5   2       1069.60       1060.28         8.63 o
  -6   5   2       1069.31       1058.21         9.38 o
  -5   5   2        400.62        363.98         3.82 o
  -4   5   2        804.08        797.26         9.08 o
  -3   5   2        325.58        303.44         3.87 o
  -2   5   2          2.75          5.92         0.48 o
  -1   5   2        271.97        307.14         3.22 o
   0   5   2          1.27          0.87         0.17 o
   1   5   2       2102.29       2039.08        27.69 o
   2   5   2        579.97        606.83         7.16 o
   3   5   2        844.99        819.19         8.16 o
   4   5   2        564.26        571.35         5.88 o
   5   5   2        124.94        122.80         3.25 o
   6   5   2         24.93         22.63         0.72 o
   7   5   2          3.71          2.19         0.44 o
   8   5   2        322.20        323.29         4.54 o
   9   5   2        154.04        158.12         3.56 o
  10   5   2        163.23        182.12         4.07 o
 -12   6   2          0.34          0.07         0.44 o
 -11   6   2          0.01         -0.30         0.54 o
 -10   6   2          1.36          1.27         0.41 o
  -9   6   2          3.99          4.08         0.53 o
  -8   6   2         18.68         22.69         0.80 o
  -7   6   2          0.13          0.23         0.30 o
  -6   6   2          3.37          2.90         0.25 o
  -5   6   2          2.12          2.08         0.29 o
  -4   6   2         11.27         12.96         0.61 o
  -3   6   2         53.23         54.11         0.98 o
  -2   6   2          0.28         -0.34         0.73 o
  -1   6   2         73.31         74.82         1.13 o
   0   6   2          0.31          0.50         0.17 o
   1   6   2          9.04         11.16         0.67 o
   2   6   2         47.15         47.39         1.10 o
   3   6   2         44.69         45.82         0.99 o
   4   6   2          0.46          0.73         0.67 o
   5   6   2          1.24          1.05         0.37 o
   6   6   2          8.83          9.76         0.55 o
   7   6   2          8.21          6.71         0.71 o
   8   6   2          0.67         -0.08         0.41 o
   9   6   2          2.23          1.72         0.70 o
  10   6   2          1.72          1.45         0.90 o
 -11   7   2          0.04         -0.13         0.70 o
 -10   7   2         12.17         15.46         0.97 o
  -9   7   2          1.61          4.52         0.57 o
  -8   7   2          1.06          1.86         0.39 o
  -7   7   2         42.50         42.30         0.90 o
  -6   7   2         26.91         27.83         0.73 o
  -5   7   2        205.40        215.33         2.18 o
  -4   7   2         24.05         20.94         0.64 o
  -3   7   2        422.17        423.29         4.69 o
  -2   7   2         15.52         12.31         0.74 o
  -1   7   2        109.96        123.57         1.68 o
   0   7   2        238.31        244.63         2.85 o
   1   7   2         79.15         78.14         1.29 o
   2   7   2        178.56        157.30         3.05 o
   3   7   2         74.13         68.68         1.46 o
   4   7   2        153.54        140.30         4.90 o
   5   7   2          0.58          1.13         0.34 o
   6   7   2         21.76         20.25         0.87 o
   7   7   2         22.16         20.41         0.87 o
   8   7   2         10.36         10.41         1.05 o
   9   7   2          3.60          4.09         0.81 o
 -11   8   2         51.85         49.98         1.64 o
 -10   8   2        196.47        209.36         6.38 o
  -9   8   2       1061.79       1014.78        14.50 o
  -8   8   2         34.59         44.50         1.60 o
  -7   8   2        481.48        468.76         4.76 o
  -6   8   2         96.44         84.87         1.38 o
  -5   8   2          0.03          1.12         0.24 o
  -4   8   2        210.05        230.59         2.58 o
  -3   8   2        103.33         94.63         1.54 o
  -2   8   2       1911.56       1808.22        24.70 o
  -1   8   2       1861.11       1818.35        20.26 o
   0   8   2       3263.36       3168.62        29.37 o
   1   8   2        532.85        508.44         5.40 o
   2   8   2          1.74          0.68         0.32 o
   3   8   2        281.20        251.24         3.64 o
   4   8   2        749.22        714.46         8.65 o
   5   8   2       1366.44       1325.00        13.20 o
   6   8   2        332.15        307.03         3.43 o
   7   8   2        209.80        212.06         3.04 o
   8   8   2         30.96         33.10         1.67 o
   9   8   2         26.45         25.75         1.26 o
 -10   9   2         38.18         37.16         1.48 o
  -9   9   2          7.85          9.09         1.00 o
  -8   9   2        131.63        133.77         2.55 o
  -7   9   2         73.88         67.59         1.28 o
  -6   9   2        472.73        472.30         4.88 o
  -5   9   2        872.86        880.87         8.32 o
  -4   9   2        471.16        440.54         4.43 o
  -3   9   2        223.13        206.24         2.76 o
  -2   9   2        144.27        142.73         2.91 o
  -1   9   2          9.98          9.27         1.29 o
   0   9   2        568.12        568.64         6.01 o
   1   9   2        518.74        503.32         7.45 o
   2   9   2       1000.11        930.79        13.19 o
   3   9   2        742.88        744.50         7.91 o
   4   9   2        412.56        393.50         4.55 o
   5   9   2         80.50         79.74         1.60 o
   6   9   2          7.95          8.73         0.58 o
   7   9   2        145.18        152.20         2.52 o
   8   9   2         49.80         54.12         1.71 o
   9   9   2        162.18        168.56         3.24 o
 -10  10   2          1.29          1.00         0.68 o
  -9  10   2          9.94          9.95         1.07 o
  -8  10   2          0.70          1.06         0.53 o
  -7  10   2          5.81          6.94         0.63 o
  -6  10   2          2.92          3.30         0.50 o
  -5  10   2          0.03         -0.26         0.36 o
  -4  10   2          3.99          2.97         0.39 o
  -3  10   2          0.14         -0.25         0.32 o
  -2  10   2         52.72         54.52         1.32 o
  -1  10   2         33.73         30.80         1.30 o
   0  10   2         38.80         38.47         0.95 o
   1  10   2         29.85         30.42         1.14 o
   2  10   2         12.04         11.36         0.66 o
   3  10   2          0.55          0.49         0.35 o
   4  10   2         37.20         34.03         0.96 o
   5  10   2         20.68         22.70         0.84 o
   6  10   2         14.12         14.23         0.76 o
   7  10   2          0.28         -0.17         0.46 o
   8  10   2          2.00          2.56         0.97 o
  -9  11   2         32.53         37.01         1.55 o
  -8  11   2         13.77         13.52         1.03 o
  -7  11   2          1.97          1.53         0.49 o
  -6  11   2          0.13          0.61         0.41 o
  -5  11   2          0.19          0.15         0.28 o
  -4  11   2         66.69         70.63         1.50 o
  -3  11   2          0.01          0.30         0.35 o
  -2  11   2         47.44         46.94         1.13 o
  -1  11   2         26.95         25.93         0.99 o
   0  11   2          0.12         -0.19         0.37 o
   1  11   2          5.29          3.48         0.43 o
   2  11   2         21.85         22.41         0.85 o
   3  11   2          4.81          3.97         0.48 o
   4  11   2         12.10         12.16         0.71 o
   5  11   2          0.73          0.35         0.36 o
   6  11   2          0.18         -0.41         0.71 o
   7  11   2          1.10          1.47         0.55 o
  -8  12   2        486.83        469.63         5.85 o
  -7  12   2         95.57        105.94         2.48 o
  -6  12   2         51.10         58.32         1.55 o
  -5  12   2          7.56          5.71         0.67 o
  -4  12   2         54.77         54.14         1.61 o
  -3  12   2        575.09        546.10         6.34 o
  -2  12   2        308.42        308.98         6.01 o
  -1  12   2        215.54        208.33         3.59 o
   0  12   2         45.81         45.22         1.33 o
   1  12   2         79.46         70.17         1.43 o
   2  12   2         35.33         35.06         1.11 o
   3  12   2          4.13          4.34         0.53 o
   4  12   2         24.22         22.97         0.93 o
   5  12   2         72.25         66.59         1.47 o
   6  12   2        230.24        223.35         3.39 o
  -7  13   2        206.20        218.14         3.48 o
  -6  13   2        227.28        225.55         3.50 o
  -5  13   2        292.33        311.60         5.04 o
  -4  13   2        402.29        414.00         6.23 o
  -3  13   2        239.04        247.01         3.22 o
  -2  13   2          2.06          2.58         0.51 o
  -1  13   2         39.05         34.56         1.12 o
   0  13   2        167.47        163.97         2.79 o
   1  13   2        362.31        358.87         4.75 o
   2  13   2        413.03        414.97         4.64 o
   3  13   2        256.01        265.98         3.38 o
   4  13   2         75.30         80.75         1.67 o
   5  13   2         18.16         16.00         0.89 o
  -6  14   2          1.92          1.86         0.67 o
  -5  14   2          0.18          0.16         0.53 o
  -4  14   2          2.35          2.72         0.66 o
  -3  14   2         48.20         48.19         1.36 o
  -2  14   2         27.33         27.09         1.10 o
  -1  14   2         14.88         17.28         0.95 o
   0  14   2         15.37         14.00         0.85 o
   1  14   2          0.26         -0.24         0.43 o
   2  14   2          0.94         -0.19         0.45 o
   3  14   2          5.58          4.05         0.74 o
   4  14   2          4.91          6.39         0.70 o
  -4  15   2          3.03          2.52         0.59 o
  -3  15   2          6.57          5.20         0.68 o
  -2  15   2          0.01         -0.53         0.53 o
  -1  15   2         14.08         12.00         0.76 o
   0  15   2          0.02         -0.42         0.42 o
   1  15   2          1.05          0.73         0.47 o
   2  15   2          1.77          1.18         0.61 o
 -13   1   3         97.00         96.70         3.01 o
 -12   1   3        110.61        107.83         3.06 o
 -11   1   3          1.07          0.41         0.35 o
 -10   1   3        191.56        182.43         2.29 o
  -9   1   3        930.70        928.16         8.06 o
  -8   1   3          0.16          0.11         0.23 o
  -7   1   3        520.11        533.33         5.93 o
  -6   1   3        403.91        380.08         3.01 o
  -5   1   3       1406.25       1489.04        10.68 o
  -4   1   3        181.02        245.50         1.86 o
  -3   1   3        831.75        861.52        12.05 o
  -2   1   3        161.37        155.39         1.79 o
  -1   1   3       1042.66       1060.45         7.61 o
   0   1   3        489.07        510.95         3.50 o
   1   1   3       4165.41       4352.15        29.35 o
   2   1   3          6.69         13.50         0.34 o
   3   1   3        931.64        918.55         6.15 o
   4   1   3        379.24        377.22         2.91 o
   5   1   3        126.81        120.70         1.28 o
   6   1   3        408.44        409.98         3.89 o
   7   1   3          0.86          0.59         0.45 o
   8   1   3        316.47        328.51         5.72 o
   9   1   3        142.74        143.12         3.30 o
  10   1   3         13.95         16.83         1.36 o
 -13   2   3          6.31          8.26         1.15 o
 -12   2   3          5.85          7.13         1.06 o
 -11   2   3          0.20          0.06         0.33 o
 -10   2   3        188.79        161.94         2.36 o
  -9   2   3        120.06        117.94         1.65 o
  -8   2   3        173.82        181.15         2.12 o
  -7   2   3         59.35         51.43         0.82 o
  -6   2   3         74.56         67.22         1.11 o
  -5   2   3         24.72         43.20         0.61 o
  -4   2   3          0.02          0.04         0.11 o
  -3   2   3        238.35        288.89         2.50 o
  -2   2   3         71.62         88.96         1.20 o
  -1   2   3        412.80        380.14         3.50 o
   0   2   3       1922.45       2192.32        18.23 o
   1   2   3         38.18         59.38         0.71 o
   2   2   3         41.12         43.17         0.57 o
   3   2   3        165.05        175.44         1.67 o
   4   2   3        416.72        442.16         3.68 o
   5   2   3        161.73        163.66         1.79 o
   6   2   3         12.41         12.82         0.56 o
   7   2   3         48.74         52.10         1.75 o
   8   2   3         17.28         17.49         1.13 o
   9   2   3         11.28          8.89         1.00 o
  10   2   3         13.16         16.93         1.34 o
 -12   3   3         48.12         55.32         2.97 o
 -11   3   3        185.85        194.88         3.13 o
 -10   3   3        110.53        107.45         1.85 o
  -9   3   3        414.13        427.85         4.39 o
  -8   3   3        605.66        640.86         5.15 o
  -7   3   3        282.02        291.74         2.55 o
  -6   3   3        568.89        603.38         7.35 o
  -5   3   3         45.54         32.34         0.96 o
  -4   3   3       1952.51       2083.95        24.45 o
  -3   3   3        438.76        470.50         6.24 o
  -2   3   3         19.03         19.73         0.52 o
  -1   3   3          1.65          1.95         0.21 o
   0   3   3       3435.95       3484.52        34.78 o
   1   3   3        330.85        379.55         3.60 o
   2   3   3       1879.80       1936.23        19.10 o
   3   3   3         78.13         71.28         0.96 o
   4   3   3          0.93          0.67         0.19 o
   5   3   3         25.35         26.80         0.73 o
   6   3   3        203.72        196.47         2.48 o
   7   3   3        393.79        402.60         6.59 o
   8   3   3          1.02          0.49         0.48 o
   9   3   3         39.17         43.02         3.12 o
  10   3   3         87.34         93.72         2.76 o
 -12   4   3          0.35          1.56         0.70 o
 -11   4   3          0.26          1.27         0.39 o
 -10   4   3          0.51          1.28         0.35 o
  -9   4   3         15.10         17.15         0.73 o
  -8   4   3          6.43          7.50         0.43 o
  -7   4   3         21.71         21.73         0.62 o
  -6   4   3          2.51          3.99         0.35 o
  -5   4   3          2.48          3.37         0.33 o
  -4   4   3         13.65         13.78         0.41 o
  -3   4   3         14.77         12.89         0.62 o
  -2   4   3        182.95        185.40         2.48 o
  -1   4   3          8.71          9.03         0.43 o
   0   4   3         20.57         21.56         0.63 o
   1   4   3          2.24          2.11         0.25 o
   2   4   3         33.19         32.48         0.66 o
   3   4   3          0.02         -0.04         0.16 o
   4   4   3         10.01         10.58         0.47 o
   5   4   3         13.65         11.69         0.54 o
   6   4   3          0.61          0.66         0.27 o
   7   4   3          2.55          3.85         0.53 o
   8   4   3          1.07          1.51         0.72 o
   9   4   3          6.79          7.68         1.03 o
  10   4   3          0.03          2.02         0.80 o
 -12   5   3         63.24         69.15         3.47 o
 -11   5   3        139.35        132.61         2.20 o
 -10   5   3         83.55         71.59         1.46 o
  -9   5   3         80.51         75.64         1.44 o
  -8   5   3        720.92        702.90         7.18 o
  -7   5   3        387.16        368.11         4.62 o
  -6   5   3        741.18        731.98         8.47 o
  -5   5   3         73.44         58.21         0.86 o
  -4   5   3        765.58        763.00         6.80 o
  -3   5   3         52.30         64.71         1.65 o
  -2   5   3         20.82         26.20         0.72 o
  -1   5   3         13.65         16.44         0.44 o
   0   5   3       1597.53       1603.16        17.66 o
   1   5   3          0.34          1.51         0.48 o
   2   5   3       1580.83       1614.74        14.10 o
   3   5   3         85.80         89.83         1.41 o
   4   5   3        118.30        113.79         1.95 o
   5   5   3          0.36          0.01         0.26 o
   6   5   3         54.95         54.15         1.14 o
   7   5   3        171.63        181.16         2.99 o
   8   5   3         60.51         60.45         1.57 o
   9   5   3         96.24        100.00         2.82 o
 -12   6   3          4.71          4.59         0.91 o
 -11   6   3          9.26          5.97         0.59 o
 -10   6   3         16.16         14.19         0.87 o
  -9   6   3         13.30          8.45         0.96 o
  -8   6   3        785.06        795.08         9.34 o
  -7   6   3        127.29        111.16         1.66 o
  -6   6   3        169.39        154.84         2.17 o
  -5   6   3          1.11          2.14         0.27 o
  -4   6   3        780.88        817.47         8.08 o
  -3   6   3       2227.47       2361.41        25.77 o
  -2   6   3       1225.01       1235.72        21.72 o
  -1   6   3        545.02        584.70         5.83 o
   0   6   3        131.11        155.87         2.36 o
   1   6   3          0.81          0.71         0.32 o
   2   6   3        111.44        120.95         1.61 o
   3   6   3        322.54        324.13         3.73 o
   4   6   3        152.82        154.55         2.17 o
   5   6   3         27.91         23.82         0.78 o
   6   6   3        240.21        241.70         3.08 o
   7   6   3         38.32         34.94         1.32 o
   8   6   3          1.08          2.15         0.70 o
   9   6   3         42.51         38.70         1.85 o
 -11   7   3          0.84         -0.19         0.55 o
 -10   7   3        190.36        202.96         5.79 o
  -9   7   3        215.40        232.28         4.33 o
  -8   7   3        107.60        111.28         2.07 o
  -7   7   3         27.38         35.38         0.91 o
  -6   7   3         72.16         74.39         1.13 o
  -5   7   3        564.12        581.98         5.46 o
  -4   7   3         14.83         20.93         0.67 o
  -3   7   3        598.07        616.74         7.37 o
  -2   7   3         17.12         14.41         0.67 o
  -1   7   3        152.94        140.32         1.84 o
   0   7   3         50.85         50.27         0.98 o
   1   7   3       1212.31       1203.31        17.00 o
   2   7   3          2.94          5.14         0.59 o
   3   7   3        144.42        131.15         1.97 o
   4   7   3         41.90         39.57         1.02 o
   5   7   3          6.21          7.07         0.54 o
   6   7   3        369.81        377.42         4.47 o
   7   7   3         19.78         22.31         1.05 o
   8   7   3         80.36         81.49         4.08 o
   9   7   3          5.63          6.88         1.04 o
 -11   8   3          3.82          5.09         0.70 o
 -10   8   3         24.16         27.49         1.51 o
  -9   8   3          8.49          9.47         0.97 o
  -8   8   3         14.49         15.89         0.85 o
  -7   8   3          2.55          2.41         0.41 o
  -6   8   3          1.42          1.24         0.33 o
  -5   8   3          2.00          2.96         0.32 o
  -4   8   3          4.87          5.06         0.47 o
  -3   8   3         37.76         35.45         0.90 o
  -2   8   3          0.61          0.35         0.37 o
  -1   8   3        122.56        117.81         1.70 o
   0   8   3          7.89          6.03         0.45 o
   1   8   3          0.52          0.44         0.32 o
   2   8   3          0.12         -0.15         0.36 o
   3   8   3         32.80         30.93         1.05 o
   4   8   3         18.40         18.31         0.79 o
   5   8   3         18.56         16.54         1.08 o
   6   8   3          9.64          9.30         0.97 o
   7   8   3          0.00          0.15         0.43 o
   8   8   3          1.21          1.23         0.62 o
 -10   9   3         33.13         28.20         2.81 o
  -9   9   3        192.67        180.74         3.91 o
  -8   9   3         10.18         10.82         0.88 o
  -7   9   3        195.18        185.70         3.07 o
  -6   9   3        156.86        150.28         2.33 o
  -5   9   3        393.45        378.06         4.35 o
  -4   9   3         20.89         19.63         0.84 o
  -3   9   3         91.26         85.77         1.54 o
  -2   9   3          2.08          2.29         0.45 o
  -1   9   3        126.05        118.68         2.00 o
   0   9   3         80.65         79.32         1.43 o
   1   9   3        697.76        684.67         7.26 o
   2   9   3         86.31         81.26         1.60 o
   3   9   3        355.84        343.39         4.78 o
   4   9   3         73.04         73.66         1.74 o
   5   9   3          8.79          9.40         0.76 o
   6   9   3         60.05         64.37         3.15 o
   7   9   3         20.60         21.94         1.05 o
   8   9   3         70.68         74.21         2.04 o
 -10  10   3        199.28        181.87         5.52 o
  -9  10   3        214.79        228.19         4.65 o
  -8  10   3          3.04          2.21         0.60 o
  -7  10   3        110.04        117.56         2.46 o
  -6  10   3          3.34          3.08         1.25 o
  -5  10   3        144.81        157.76         2.12 o
  -4  10   3         98.53        104.88         2.05 o
  -3  10   3        259.32        262.95         9.57 o
  -2  10   3        701.90        686.46        10.73 o
  -1  10   3        477.25        467.21         6.16 o
   0  10   3        638.31        635.15         6.72 o
   1  10   3          1.14          1.01         0.36 o
   2  10   3        162.26        161.94         2.74 o
   3  10   3        279.62        291.67         3.68 o
   4  10   3        443.50        442.87         5.13 o
   5  10   3        572.25        585.69         7.55 o
   6  10   3          6.91          6.93         0.78 o
   7  10   3          0.98          0.49         1.53 o
  -9  11   3        240.59        241.88         4.95 o
  -8  11   3          9.64         16.25         1.15 o
  -7  11   3          0.23          0.02         0.41 o
  -6  11   3         24.45         27.54         1.10 o
  -5  11   3          1.25          2.08         0.41 o
  -4  11   3        270.62        266.33         3.53 o
  -3  11   3          2.26          2.50         0.52 o
  -2  11   3         13.79         12.50         0.85 o
  -1  11   3          0.53          0.69         0.43 o
   0  11   3        115.58        109.59         2.27 o
   1  11   3         24.82         24.13         1.18 o
   2  11   3        100.38         96.27         1.80 o
   3  11   3          5.59          5.89         0.93 o
   4  11   3          6.57          6.45         0.73 o
   5  11   3         24.63         28.61         1.16 o
   6  11   3         50.01         47.03         1.51 o
  -8  12   3         17.29         19.20         1.88 o
  -7  12   3          8.38          8.45         0.78 o
  -6  12   3          0.55          0.83         0.54 o
  -5  12   3          0.01          0.14         0.49 o
  -4  12   3         17.81         17.92         0.84 o
  -3  12   3         18.53         19.15         0.86 o
  -2  12   3         34.43         31.92         1.03 o
  -1  12   3          1.82          1.43         0.47 o
   0  12   3          2.88          3.02         0.53 o
   1  12   3          0.00         -0.37         0.42 o
   2  12   3          0.57         -0.09         0.37 o
   3  12   3          1.36          1.57         0.44 o
   4  12   3          6.54          4.94         0.56 o
   5  12   3          1.17          1.10         0.44 o
  -7  13   3         48.66         50.81         1.86 o
  -6  13   3        100.23         99.71         2.47 o
  -5  13   3         56.69         64.84         2.02 o
  -4  13   3        120.39        116.68         2.01 o
  -3  13   3          4.82          6.47         0.70 o
  -2  13   3          0.91          0.09         0.42 o
  -1  13   3         41.65         41.51         1.35 o
   0  13   3        122.37        119.45         2.30 o
   1  13   3         57.76         60.81         1.63 o
   2  13   3        167.05        167.68         2.58 o
   3  13   3         23.90         26.14         1.02 o
   4  13   3          6.69          7.29         0.67 o
  -6  14   3          0.21          3.27         1.05 o
  -5  14   3          6.69          6.33         0.78 o
  -4  14   3        258.67        249.55         3.88 o
  -3  14   3        425.82        431.21         4.93 o
  -2  14   3        283.35        299.83         3.96 o
  -1  14   3        201.19        217.51         3.98 o
   0  14   3          3.00          5.05         0.69 o
   1  14   3          1.51          1.07         0.62 o
   2  14   3         14.65         16.39         1.05 o
   3  14   3         99.57         99.59         2.20 o
  -3  15   3         30.31         25.62         1.32 o
  -2  15   3          9.93          8.60         0.75 o
  -1  15   3         11.28          9.05         0.79 o
   0  15   3         19.94         17.44         1.11 o
 -13   0   4          0.25         -0.03         1.00 o
 -12   0   4         44.56         51.81         3.02 o
 -11   0   4        215.31        197.17         6.32 o
 -10   0   4       1548.58       1514.57        34.02 o
  -9   0   4        798.52        744.53        11.17 o
  -8   0   4        390.11        384.73         4.30 o
  -7   0   4         65.97         60.18         1.39 o
  -6   0   4         11.12         15.94         0.55 o
  -5   0   4       3413.98       3690.98        52.51 o
  -4   0   4        593.41        496.02         7.73 o
  -3   0   4       3430.61       3466.01        44.42 o
  -2   0   4       5865.65       5653.96        71.99 o
  -1   0   4       2643.17       2778.47        40.75 o
   0   0   4       2874.33       3070.07        29.78 o
   1   0   4        401.20        440.69         5.01 o
   2   0   4       1769.97       1655.26        16.12 o
   3   0   4       2993.44       2965.52        28.77 o
   4   0   4       1612.56       1642.96        16.14 o
   5   0   4       3649.02       3688.37        41.41 o
   6   0   4        149.59        152.14         2.39 o
   7   0   4         60.28         61.23         2.86 o
   8   0   4         28.29         24.62         1.92 o
   9   0   4        139.86        156.79         5.22 o
 -13   1   4         30.96         30.35         2.03 o
 -12   1   4         28.64         32.25         1.35 o
 -11   1   4          7.91          6.73         0.73 o
 -10   1   4         41.07         45.40         1.49 o
  -9   1   4        291.59        277.44         4.19 o
  -8   1   4        147.51        160.74         1.93 o
  -7   1   4        220.08        199.86         2.34 o
  -6   1   4        771.81        791.61         6.27 o
  -5   1   4         34.17         21.88         0.84 o
  -4   1   4        175.26        151.82         2.00 o
  -3   1   4         49.36         55.79         0.98 o
  -2   1   4        420.24        442.61         3.76 o
  -1   1   4         48.19         69.00         0.75 o
   0   1   4       2200.03       2289.91        16.78 o
   1   1   4         37.19         34.55         0.51 o
   2   1   4        660.85        613.76         4.57 o
   3   1   4        103.19         94.39         1.21 o
   4   1   4        921.15        900.68         7.02 o
   5   1   4        509.77        517.30         6.18 o
   6   1   4         19.34         16.87         0.81 o
   7   1   4        394.04        398.12         9.83 o
   8   1   4        102.65        102.41         2.70 o
   9   1   4        131.44        158.24         3.71 o
 -12   2   4          0.22          0.25         0.57 o
 -11   2   4          2.12          2.29         0.55 o
 -10   2   4          0.14         -0.70         0.70 o
  -9   2   4          2.96          1.65         0.43 o
  -8   2   4          1.63          1.97         0.49 o
  -7   2   4          0.31          0.29         0.30 o
  -6   2   4          0.11          0.52         0.15 o
  -5   2   4          2.21          3.21         0.20 o
  -4   2   4          0.03         -0.03         0.09 o
  -3   2   4          0.33          0.57         0.13 o
  -2   2   4         34.32         34.52         0.49 o
  -1   2   4          0.98          1.41         0.15 o
   0   2   4         11.96         10.93         0.30 o
   1   2   4          0.11         -0.11         0.12 o
   2   2   4          7.61          7.39         0.29 o
   3   2   4          3.43          3.39         0.25 o
   4   2   4          1.48          2.16         0.46 o
   5   2   4         17.94         16.99         0.85 o
   6   2   4          0.00          0.18         0.33 o
   7   2   4          0.17         -0.76         0.76 o
   8   2   4          1.72          1.12         0.67 o
   9   2   4          0.57         -0.01         1.10 o
 -12   3   4          9.58          9.44         1.07 o
 -11   3   4          4.55          6.83         0.76 o
 -10   3   4          0.14         -0.36         0.36 o
  -9   3   4          4.22          3.20         0.41 o
  -8   3   4        145.07        142.67         1.61 o
  -7   3   4        374.20        397.42         4.74 o
  -6   3   4         49.06         41.56         0.71 o
  -5   3   4        419.48        416.03         4.06 o
  -4   3   4         35.01         38.01         0.74 o
  -3   3   4          0.72          2.03         0.65 o
  -2   3   4          0.05          0.46         0.14 o
  -1   3   4       1067.72       1114.46         9.10 o
   0   3   4          0.20          2.12         0.18 o
   1   3   4        902.59        897.14         7.39 o
   2   3   4         73.32         76.99         1.02 o
   3   3   4        341.76        320.95         2.85 o
   4   3   4        321.11        331.61         3.42 o
   5   3   4        317.22        297.55         3.48 o
   6   3   4        208.61        209.38         2.72 o
   7   3   4          1.75          0.99         0.42 o
   8   3   4         64.54         68.33         2.20 o
   9   3   4         11.39          9.53         1.33 o
 -12   4   4         61.46         64.27         2.31 o
 -11   4   4        230.43        240.53         4.93 o
 -10   4   4         60.59         55.60         3.90 o
  -9   4   4        737.59        719.64         8.77 o
  -8   4   4        901.39        850.15         8.71 o
  -7   4   4        433.18        427.23         5.20 o
  -6   4   4         68.82         79.21         2.31 o
  -5   4   4         16.95         12.08         0.91 o
  -4   4   4       4959.22       5303.01        67.28 o
  -3   4   4       5084.92       5090.67        56.68 o
  -2   4   4       3364.93       3358.28        57.66 o
  -1   4   4       1991.01       1864.12        25.14 o
   0   4   4        111.64        136.10         1.82 o
   1   4   4         20.51         11.48         0.44 o
   2   4   4        969.48        947.25         8.54 o
   3   4   4       1196.45       1169.99        10.45 o
   4   4   4       1549.64       1504.69        14.57 o
   5   4   4         18.47         17.88         0.70 o
   6   4   4       1550.85       1503.49        23.29 o
   7   4   4          0.02          1.56         1.86 o
   8   4   4         11.64         15.52         2.03 o
   9   4   4         31.89         26.54         1.74 o
 -12   5   4         49.85         49.30         3.44 o
 -11   5   4          0.17          0.57         0.62 o
 -10   5   4          6.48          4.53         0.79 o
  -9   5   4         51.69         57.88         1.47 o
  -8   5   4        589.01        548.35         6.63 o
  -7   5   4        708.88        708.72         8.28 o
  -6   5   4        253.93        217.57         3.03 o
  -5   5   4        534.23        531.68         4.92 o
  -4   5   4          5.03          4.34         0.39 o
  -3   5   4          0.64          1.08         0.34 o
  -2   5   4         62.43         60.18         0.90 o
  -1   5   4       1586.77       1609.76        17.79 o
   0   5   4         50.45         37.54         1.68 o
   1   5   4       1281.56       1234.11        11.03 o
   2   5   4        375.53        388.79         3.91 o
   3   5   4        291.55        288.63         3.39 o
   4   5   4        145.32        155.63         2.60 o
   5   5   4        261.68        273.08         3.36 o
   6   5   4        309.18        330.39         4.64 o
   7   5   4         24.81         28.23         1.13 o
   8   5   4        177.87        188.00         5.72 o
 -12   6   4          0.76          0.88         0.70 o
 -11   6   4          0.01         -0.81         0.90 o
 -10   6   4          7.83          8.08         1.54 o
  -9   6   4          2.12          2.14         0.98 o
  -8   6   4          0.86          1.49         0.37 o
  -7   6   4          1.40          1.54         0.40 o
  -6   6   4          0.26          0.49         0.24 o
  -5   6   4          0.18          1.50         0.29 o
  -4   6   4         18.85         19.56         0.61 o
  -3   6   4         63.57         63.72         1.30 o
  -2   6   4          0.54          1.10         0.30 o
  -1   6   4         54.69         55.75         1.75 o
   0   6   4         11.88         10.68         0.72 o
   1   6   4          1.29          0.82         0.27 o
   2   6   4          1.17          1.50         0.31 o
   3   6   4         11.00         12.27         1.53 o
   4   6   4         22.59         23.86         0.99 o
   5   6   4          3.00          3.48         0.46 o
   6   6   4         19.85         18.35         1.36 o
   7   6   4          1.44          0.64         0.62 o
   8   6   4          3.03          1.94         0.97 o
 -11   7   4          1.17          0.61         0.71 o
 -10   7   4          7.93         10.85         1.19 o
  -9   7   4         15.32         16.92         1.90 o
  -8   7   4          1.71          0.96         0.38 o
  -7   7   4          0.75          0.36         0.50 o
  -6   7   4        159.90        166.32         2.46 o
  -5   7   4         39.09         42.83         1.08 o
  -4   7   4         34.07         31.42         0.81 o
  -3   7   4         56.14         57.68         1.33 o
  -2   7   4         44.55         44.00         1.26 o
  -1   7   4          3.62          4.70         0.69 o
   0   7   4        272.52        279.67         5.93 o
   1   7   4         28.23         31.00         1.19 o
   2   7   4        159.97        145.59         2.18 o
   3   7   4          2.87          4.50         0.50 o
   4   7   4        275.01        272.53         3.44 o
   5   7   4        207.11        210.15         2.87 o
   6   7   4          0.57         -0.01         0.41 o
   7   7   4         35.65         35.39         1.69 o
   8   7   4          6.33          5.56         0.72 o
 -11   8   4        121.54        130.12         3.62 o
 -10   8   4        676.56        704.45        15.56 o
  -9   8   4        229.32        234.33         3.73 o
  -8   8   4        100.42        114.90         2.19 o
  -7   8   4          3.60          2.68         0.37 o
  -6   8   4         11.23         17.62         0.86 o
  -5   8   4        766.58        827.37         9.73 o
  -4   8   4        203.58        204.32         2.66 o
  -3   8   4        641.66        646.35         7.84 o
  -2   8   4        927.23        860.93        10.14 o
  -1   8   4        555.09        522.47         6.56 o
   0   8   4        855.64        834.97         9.94 o
   1   8   4         75.43         72.44         1.60 o
   2   8   4        133.84        126.16         2.26 o
   3   8   4        618.61        590.52         7.38 o
   4   8   4        595.33        591.15         6.52 o
   5   8   4       1152.49       1155.47        14.47 o
   6   8   4          4.78          5.14         0.69 o
   7   8   4         71.61         74.51         1.98 o
 -10   9   4         22.28         29.53         2.63 o
  -9   9   4        197.77        183.20         4.02 o
  -8   9   4        142.26        150.89         4.42 o
  -7   9   4        269.35        248.13         3.82 o
  -6   9   4        530.34        539.43         6.73 o
  -5   9   4        135.31        126.38         2.24 o
  -4   9   4         88.52         89.26         1.59 o
  -3   9   4          0.19          0.26         0.45 o
  -2   9   4        178.28        170.80         2.81 o
  -1   9   4         73.44         70.43         1.64 o
   0   9   4        992.65        959.00        11.34 o
   1   9   4        366.86        366.58         4.22 o
   2   9   4        355.12        332.52         4.66 o
   3   9   4         85.13         83.50         1.86 o
   4   9   4        245.86        256.07         5.48 o
   5   9   4        254.32        267.79         3.60 o
   6   9   4         14.09         13.97         1.00 o
   7   9   4        174.83        186.86         3.45 o
 -10  10   4         13.98         17.38         2.44 o
  -9  10   4          0.20          0.84         0.73 o
  -8  10   4          2.33          2.70         0.60 o
  -7  10   4          0.03         -0.36         0.39 o
  -6  10   4          0.59          0.52         0.35 o
  -5  10   4         11.41         13.62         0.72 o
  -4  10   4          7.33          6.25         0.62 o
  -3  10   4          6.66          5.81         0.53 o
  -2  10   4         39.92         39.03         1.25 o
  -1  10   4          1.94          2.67         0.50 o
   0  10   4         24.52         22.92         1.13 o
   1  10   4          4.82          3.96         0.58 o
   2  10   4          8.19          8.93         0.74 o
   3  10   4         21.07         21.94         0.90 o
   4  10   4         12.61         13.29         1.45 o
   5  10   4         42.28         44.18         1.45 o
   6  10   4          0.87         -0.61         0.61 o
  -9  11   4         46.47         42.86         3.23 o
  -8  11   4          1.15         -0.44         0.49 o
  -7  11   4          6.29          8.68         0.94 o
  -6  11   4          0.01          0.39         0.52 o
  -5  11   4         24.57         27.72         0.97 o
  -4  11   4         52.63         58.40         1.37 o
  -3  11   4          0.20         -0.32         0.32 o
  -2  11   4          7.78          6.86         0.70 o
  -1  11   4         29.38         26.01         1.11 o
   0  11   4          1.98          3.22         0.58 o
   1  11   4         24.58         22.84         1.10 o
   2  11   4          1.40          1.56         0.45 o
   3  11   4         17.90         17.21         1.45 o
   4  11   4         66.50         67.95         1.56 o
   5  11   4         30.73         28.98         1.12 o
  -8  12   4         90.48         91.15         2.66 o
  -7  12   4         27.04         33.99         1.44 o
  -6  12   4          8.44          5.05         0.76 o
  -5  12   4          9.22          8.23         0.62 o
  -4  12   4        350.52        349.76         4.43 o
  -3  12   4        340.27        329.03         4.24 o
  -2  12   4        225.48        238.44         4.33 o
  -1  12   4        119.51        119.46         2.47 o
   0  12   4         13.00         11.37         0.90 o
   1  12   4         27.51         25.46         1.23 o
   2  12   4         45.38         42.41         1.50 o
   3  12   4         51.60         51.18         1.64 o
   4  12   4         75.16         68.71         2.05 o
  -6  13   4        154.86        159.05         2.82 o
  -5  13   4        237.31        250.64         3.76 o
  -4  13   4         85.20         87.36         1.71 o
  -3  13   4          0.03          0.15         0.42 o
  -2  13   4         41.04         43.54         1.99 o
  -1  13   4        374.50        358.97         6.38 o
   0  13   4        184.05        195.65         3.52 o
   1  13   4        297.36        300.42         4.73 o
   2  13   4        142.17        153.29         3.03 o
   3  13   4         51.71         58.97         1.63 o
  -5  14   4          4.37          3.21         0.68 o
  -4  14   4         24.61         27.92         1.09 o
  -3  14   4         28.57         31.41         1.13 o
  -2  14   4         17.35         21.40         1.08 o
  -1  14   4          8.62         10.68         1.09 o
   0  14   4          2.67          1.60         0.67 o
   1  14   4          0.01         -0.05         0.45 o
 -12   1   5         49.28         51.95         2.22 o
 -11   1   5         34.69         40.84         2.18 o
 -10   1   5         52.03         48.61         1.51 o
  -9   1   5        305.77        317.47         4.72 o
  -8   1   5        218.13        207.99         2.44 o
  -7   1   5        199.69        204.01         2.37 o
  -6   1   5        123.03        118.18         1.80 o
  -5   1   5        224.43        202.94         2.66 o
  -4   1   5        229.78        231.35         4.04 o
  -3   1   5         11.22         12.13         0.40 o
  -2   1   5        146.76        144.69         1.48 o
  -1   1   5        294.55        269.78         8.09 o
   0   1   5        212.28        222.21         2.12 o
   1   1   5        120.18        121.68         1.23 o
   2   1   5         72.91         66.73         0.86 o
   3   1   5        150.58        148.43         1.60 o
   4   1   5         12.08         12.18         0.61 o
   5   1   5         29.39         29.25         0.76 o
   6   1   5        127.71        132.76         3.01 o
   7   1   5         44.47         41.05         1.67 o
   8   1   5        131.27        138.54         3.41 o
 -12   2   5          2.85          0.37         0.95 o
 -11   2   5         15.70         17.55         1.11 o
 -10   2   5        135.55        115.05         2.43 o
  -9   2   5          4.65          5.01         0.66 o
  -8   2   5          0.63         -0.10         0.28 o
  -7   2   5         38.82         43.51         0.88 o
  -6   2   5         49.85         50.60         1.06 o
  -5   2   5         92.67         84.20         1.43 o
  -4   2   5          0.21          0.08         0.22 o
  -3   2   5         65.45         61.86         1.05 o
  -2   2   5         12.91         16.33         0.37 o
  -1   2   5        148.80        178.67         1.94 o
   0   2   5        260.20        273.90         2.39 o
   1   2   5        250.11        256.67         2.15 o
   2   2   5          0.16          1.70         0.30 o
   3   2   5         14.17         15.36         0.52 o
   4   2   5        724.48        714.91         7.38 o
   5   2   5         31.41         31.98         0.90 o
   6   2   5         18.00         17.16         1.33 o
   7   2   5          5.15          7.97         2.01 o
   8   2   5         10.23          9.06         1.11 o
 -12   3   5          0.12          0.05         0.52 o
 -11   3   5         17.19         19.60         1.11 o
 -10   3   5         14.42         19.59         1.09 o
  -9   3   5         22.85         20.35         1.04 o
  -8   3   5        168.21        186.98         2.63 o
  -7   3   5        313.11        313.84         3.86 o
  -6   3   5        195.23        186.42         3.13 o
  -5   3   5          2.33          2.55         0.23 o
  -4   3   5        198.05        205.95         3.47 o
  -3   3   5        107.84        104.35         1.31 o
  -2   3   5        252.47        244.65         2.37 o
  -1   3   5        130.42        137.81         1.39 o
   0   3   5        257.57        244.14         2.20 o
   1   3   5        211.67        209.85         1.99 o
   2   3   5         62.35         67.25         1.73 o
   3   3   5          3.84          4.87         0.38 o
   4   3   5         23.69         23.79         0.78 o
   5   3   5          8.88         10.18         0.59 o
   6   3   5          2.72          2.33         0.50 o
   7   3   5         60.37         66.47         2.15 o
   8   3   5          0.69         -0.85         0.85 o
 -12   4   5          2.10          1.78         1.00 o
 -11   4   5          0.21         -0.30         0.51 o
 -10   4   5          2.07          2.57         0.85 o
  -9   4   5          6.77          8.67         0.94 o
  -8   4   5          1.23          1.11         0.39 o
  -7   4   5          0.24          0.57         0.34 o
  -6   4   5          0.40          1.45         0.41 o
  -5   4   5         12.35         13.37         0.61 o
  -4   4   5         20.10         19.83         0.63 o
  -3   4   5          0.47          0.55         0.40 o
  -2   4   5         67.20         68.28         0.98 o
  -1   4   5         17.53         15.64         0.57 o
   0   4   5          0.43          0.32         0.18 o
   1   4   5          0.31          0.28         0.18 o
   2   4   5          9.04          7.33         0.44 o
   3   4   5         10.87         12.09         0.62 o
   4   4   5          5.13          4.86         0.47 o
   5   4   5         11.17         11.23         1.28 o
   6   4   5          0.00         -0.01         0.50 o
   7   4   5          1.53          1.70         0.84 o
 -12   5   5          0.12          1.36         1.12 o
 -11   5   5          1.33          1.16         0.67 o
 -10   5   5         67.38         66.64         2.29 o
  -9   5   5         82.42         72.95         1.69 o
  -8   5   5        318.03        317.36         4.55 o
  -7   5   5        297.80        271.39         5.17 o
  -6   5   5        174.84        161.10         4.40 o
  -5   5   5          0.15          0.46         0.25 o
  -4   5   5         40.47         39.11         0.96 o
  -3   5   5        148.46        149.48         2.26 o
  -2   5   5        195.08        182.96         3.21 o
  -1   5   5        303.58        314.30         4.25 o
   0   5   5        196.08        176.47         2.35 o
   1   5   5        242.75        237.37         3.41 o
   2   5   5        163.26        162.53         2.02 o
   3   5   5          1.28          1.85         0.37 o
   4   5   5          2.59          2.21         0.38 o
   5   5   5          2.66          5.17         0.68 o
   6   5   5         34.35         35.63         1.61 o
   7   5   5         77.48         79.48         1.97 o
 -11   6   5          3.50          1.94         0.77 o
 -10   6   5          1.23          1.54         0.70 o
  -9   6   5         45.07         35.49         1.23 o
  -8   6   5         88.39         82.77         3.52 o
  -7   6   5         42.85         41.99         1.95 o
  -6   6   5         10.34          7.69         0.79 o
  -5   6   5         99.13         92.92         1.43 o
  -4   6   5        671.63        647.10         7.78 o
  -3   6   5       1105.29       1113.31        12.65 o
  -2   6   5        273.54        278.37         3.76 o
  -1   6   5          5.84          4.63         0.41 o
   0   6   5        243.36        240.32         3.53 o
   1   6   5         83.94         79.07         1.42 o
   2   6   5        362.12        363.39         4.21 o
   3   6   5        299.13        298.77         3.65 o
   4   6   5         48.08         47.23         1.16 o
   5   6   5         63.17         55.29         1.29 o
   6   6   5          4.41          2.94         0.82 o
   7   6   5          5.99          8.62         0.82 o
 -11   7   5          0.12          0.67         0.68 o
 -10   7   5          0.15          1.21         0.66 o
  -9   7   5         12.65         23.56         1.35 o
  -8   7   5         21.07         25.59         1.31 o
  -7   7   5         21.73         26.96         1.73 o
  -6   7   5        107.87        117.50         2.01 o
  -5   7   5        142.93        146.61         2.36 o
  -4   7   5          1.22          2.09         0.33 o
  -3   7   5          0.56          0.54         0.31 o
  -2   7   5          0.08          0.31         0.37 o
  -1   7   5        104.64        111.58         2.00 o
   0   7   5         91.94        101.03         1.90 o
   1   7   5         25.01         26.40         1.21 o
   2   7   5         16.28         17.65         0.76 o
   3   7   5         28.82         27.76         0.93 o
   4   7   5          0.91          1.24         0.40 o
   5   7   5         36.50         32.75         1.10 o
   6   7   5         27.23         33.30         1.33 o
 -10   8   5         11.13         12.25         1.27 o
  -9   8   5          3.12          2.31         0.79 o
  -8   8   5          2.54          4.26         0.75 o
  -7   8   5          0.21          0.77         0.41 o
  -6   8   5          9.85         10.33         0.81 o
  -5   8   5          4.25          4.49         0.43 o
  -4   8   5          5.00          5.46         0.46 o
  -3   8   5         28.86         30.39         1.02 o
  -2   8   5          6.19          7.65         0.63 o
  -1   8   5         52.18         48.80         1.30 o
   0   8   5          1.40          1.32         0.38 o
   1   8   5          1.85          2.17         0.45 o
   2   8   5          2.25          1.84         0.47 o
   3   8   5          1.18          0.93         0.40 o
   4   8   5         42.61         44.45         1.23 o
   5   8   5          0.76          1.81         0.45 o
   6   8   5          0.60          0.53         0.52 o
 -10   9   5         17.26         17.44         2.32 o
  -9   9   5        119.33        127.60         3.25 o
  -8   9   5         91.58         91.38         3.42 o
  -7   9   5         90.87         93.15         2.71 o
  -6   9   5         88.69         91.31         2.24 o
  -5   9   5         50.53         47.52         1.13 o
  -4   9   5         12.77         12.10         0.67 o
  -3   9   5         10.28         11.08         1.12 o
  -2   9   5         80.73         83.49         1.80 o
  -1   9   5        106.59         97.74         1.99 o
   0   9   5        215.00        232.09         3.56 o
   1   9   5         99.83         99.77         2.26 o
   2   9   5         36.65         37.28         1.26 o
   3   9   5         58.23         58.14         1.58 o
   4   9   5          1.97          2.62         0.73 o
   5   9   5         43.79         43.16         1.28 o
  -9  10   5         53.22         66.34         2.68 o
  -8  10   5          0.54          1.49         0.86 o
  -7  10   5         16.97         17.11         1.67 o
  -6  10   5         80.45         82.37         1.88 o
  -5  10   5        310.03        310.21         3.85 o
  -4  10   5        209.22        219.10         3.00 o
  -3  10   5         90.52         78.61         1.80 o
  -2  10   5        143.99        145.30         4.81 o
  -1  10   5        108.18        102.94         2.14 o
   0  10   5          0.21          1.01         0.43 o
   1  10   5        114.05        108.49         2.24 o
   2  10   5        195.52        190.79         4.97 o
   3  10   5        145.12        154.25         2.85 o
   4  10   5        442.73        440.97         6.07 o
   5  10   5         16.07         18.94         1.40 o
  -8  11   5          0.44         -0.38         0.83 o
  -7  11   5         24.05         30.28         2.27 o
  -6  11   5         16.59         18.86         0.95 o
  -5  11   5         38.00         39.02         1.14 o
  -4  11   5         63.01         61.83         1.45 o
  -3  11   5         15.61         12.87         0.90 o
  -2  11   5         22.17         25.16         1.13 o
  -1  11   5          6.71          7.03         0.68 o
   0  11   5          5.33          5.09         0.63 o
   1  11   5         22.99         23.68         1.11 o
   2  11   5          4.35          4.81         0.67 o
   3  11   5         18.99         20.51         1.12 o
   4  11   5          9.80          9.44         0.86 o
  -7  12   5          0.63          0.83         1.02 o
  -6  12   5          0.03          0.09         0.76 o
  -5  12   5          5.61          5.60         0.59 o
  -4  12   5         12.31         12.52         0.79 o
  -3  12   5          5.86          5.48         0.79 o
  -2  12   5         27.46         28.82         1.27 o
  -1  12   5          7.24          6.01         0.72 o
   0  12   5          1.67          0.61         0.48 o
   1  12   5          1.34          1.56         0.55 o
   2  12   5          2.28          2.56         0.61 o
   3  12   5          5.83          6.15         1.03 o
  -5  13   5         20.37         23.50         1.19 o
  -4  13   5         13.28         15.08         1.27 o
  -3  13   5         10.60         10.30         0.94 o
  -2  13   5         39.82         40.29         3.06 o
  -1  13   5         81.94         86.33         2.35 o
   0  13   5         57.96         61.19         1.81 o
   1  13   5         56.61         59.71         2.20 o
 -12   0   6        217.29        242.72         7.87 o
 -11   0   6        321.92        305.73         9.10 o
 -10   0   6        391.56        413.98        11.25 o
  -9   0   6        595.59        563.61        11.48 o
  -8   0   6         92.08         80.70         2.19 o
  -7   0   6         46.93         56.49         1.74 o
  -6   0   6        929.18        919.81        14.17 o
  -5   0   6       1384.49       1358.56        20.32 o
  -4   0   6       2129.23       2089.84        30.63 o
  -3   0   6         19.42         25.95         1.78 o
  -2   0   6       1891.58       1889.51        22.72 o
  -1   0   6         85.89         94.15         1.62 o
   0   0   6        319.03        261.01         3.67 o
   1   0   6        288.10        271.29         3.87 o
   2   0   6       1285.52       1263.64        15.01 o
   3   0   6       1379.51       1329.70        18.84 o
   4   0   6        586.03        565.15         8.98 o
   5   0   6         73.48         79.13         2.24 o
   6   0   6          1.13         -0.63         0.63 o
   7   0   6        174.52        165.11         5.38 o
 -12   1   6          1.83          2.49         0.87 o
 -11   1   6         63.25         59.89         2.41 o
 -10   1   6         49.84         53.65         2.18 o
  -9   1   6        297.60        278.26         4.37 o
  -8   1   6        142.36        141.34         2.20 o
  -7   1   6         43.13         43.42         1.06 o
  -6   1   6        138.16        131.59         2.06 o
  -5   1   6          1.25          0.68         0.33 o
  -4   1   6        205.99        194.03         2.31 o
  -3   1   6         39.15         42.27         0.83 o
  -2   1   6        187.89        180.33         2.14 o
  -1   1   6        238.74        217.11         2.01 o
   0   1   6        173.37        169.19         2.64 o
   1   1   6         49.86         51.96         1.39 o
   2   1   6         89.95         82.93         1.21 o
   3   1   6         33.42         29.55         0.81 o
   4   1   6          5.19          4.21         0.42 o
   5   1   6        151.39        144.76         2.19 o
   6   1   6         39.81         45.12         1.77 o
   7   1   6        134.75        143.85         3.50 o
 -12   2   6          0.32         -0.44         0.95 o
 -11   2   6          0.55         -0.69         1.44 o
 -10   2   6          0.16         -0.44         0.63 o
  -9   2   6          0.01         -0.06         0.46 o
  -8   2   6          0.11         -0.25         0.38 o
  -7   2   6          0.31         -0.02         0.29 o
  -6   2   6          0.11         -0.26         0.26 o
  -5   2   6          2.91          1.93         0.36 o
  -4   2   6         10.74         10.46         0.51 o
  -3   2   6          0.01          0.21         0.26 o
  -2   2   6         17.57         16.78         0.45 o
  -1   2   6          0.01         -0.09         0.13 o
   0   2   6          1.30          1.37         0.21 o
   1   2   6          4.17          4.20         0.31 o
   2   2   6          5.76          6.72         0.42 o
   3   2   6         22.67         21.06         0.70 o
   4   2   6          1.57          1.84         0.39 o
   5   2   6          4.53          3.98         0.50 o
   6   2   6          0.64          0.76         0.60 o
   7   2   6          1.34          1.24         0.72 o
 -12   3   6          1.21          1.09         1.39 o
 -11   3   6          5.80          4.71         0.98 o
 -10   3   6         31.27         30.22         1.31 o
  -9   3   6          3.17          6.49         0.92 o
  -8   3   6         91.39         92.77         2.05 o
  -7   3   6        200.44        193.33         4.18 o
  -6   3   6         13.46         13.32         0.65 o
  -5   3   6          6.48          5.12         0.54 o
  -4   3   6         45.27         40.47         1.19 o
  -3   3   6        145.83        135.22         2.04 o
  -2   3   6        150.70        158.82         1.73 o
  -1   3   6        112.66        115.41         1.20 o
   0   3   6        195.83        194.36         1.92 o
   1   3   6        185.70        177.13         1.84 o
   2   3   6          6.46          5.54         0.43 o
   3   3   6          0.00         -0.22         0.36 o
   4   3   6         59.73         61.95         1.31 o
   5   3   6          0.95          1.28         0.45 o
   6   3   6         59.90         60.47         2.58 o
 -11   4   6        133.67        143.29         3.61 o
 -10   4   6        150.79        137.79         3.41 o
  -9   4   6         11.90         12.77         0.84 o
  -8   4   6        303.96        280.82         5.19 o
  -7   4   6         73.77         71.91         3.81 o
  -6   4   6        208.04        211.30         4.11 o
  -5   4   6        947.29        929.85        14.29 o
  -4   4   6       1195.69       1225.06        18.44 o
  -3   4   6       3963.16       3925.51        53.12 o
  -2   4   6         46.73         43.68         0.84 o
  -1   4   6          2.20          3.53         0.30 o
   0   4   6        152.07        148.05         1.70 o
   1   4   6       1228.62       1171.94        10.54 o
   2   4   6        864.39        798.91         7.50 o
   3   4   6        378.15        374.58         4.36 o
   4   4   6        158.05        168.35         2.44 o
   5   4   6         55.19         56.55         1.52 o
   6   4   6          0.01          1.14         0.54 o
 -11   5   6          7.40          8.26         1.28 o
 -10   5   6        141.80        126.68         3.32 o
  -9   5   6         96.64         99.21         2.53 o
  -8   5   6        273.75        266.90         5.03 o
  -7   5   6        291.96        280.72         5.19 o
  -6   5   6         16.01         13.69         0.97 o
  -5   5   6          0.70          0.25         1.09 o
  -4   5   6          2.86          3.42         0.57 o
  -3   5   6        331.16        325.15         5.42 o
  -2   5   6        281.69        277.74         4.01 o
  -1   5   6        297.88        299.18         3.58 o
   0   5   6        249.46        232.58         2.61 o
   1   5   6        274.38        267.95         2.98 o
   2   5   6         24.99         26.25         0.87 o
   3   5   6          5.89          4.61         0.48 o
   4   5   6         53.61         54.57         1.28 o
   5   5   6         13.59         14.09         0.77 o
   6   5   6        117.92        112.00         2.89 o
 -11   6   6          0.20          0.40         0.66 o
 -10   6   6          0.09          0.79         0.68 o
  -9   6   6          0.03         -0.36         0.50 o
  -8   6   6          1.41          2.81         0.63 o
  -7   6   6          0.19          0.28         0.48 o
  -6   6   6          2.93          2.46         0.76 o
  -5   6   6          7.10          7.13         0.72 o
  -4   6   6          3.01          2.54         0.83 o
  -3   6   6         78.11         81.49         2.11 o
  -2   6   6          3.59          3.41         0.53 o
  -1   6   6          2.01          2.51         0.41 o
   0   6   6          3.47          2.53         0.41 o
   1   6   6         12.93         14.65         0.75 o
   2   6   6         31.70         33.27         0.98 o
   3   6   6          0.00          1.01         1.05 o
   4   6   6         19.22         20.02         0.87 o
   5   6   6          0.03         -0.18         0.36 o
 -10   7   6          5.47          3.44         0.89 o
  -9   7   6         19.45         24.20         1.39 o
  -8   7   6          7.09         10.39         0.98 o
  -7   7   6          4.00          6.30         1.13 o
  -6   7   6         71.53         76.71         2.04 o
  -5   7   6         52.38         58.81         1.78 o
  -4   7   6         30.26         33.33         1.35 o
  -3   7   6          7.65          5.41         0.54 o
  -2   7   6         22.20         21.25         0.88 o
  -1   7   6         99.32        115.80         2.12 o
   0   7   6         41.07         44.17         1.23 o
   1   7   6          8.83          9.40         0.71 o
   2   7   6         43.33         40.28         1.40 o
   3   7   6          0.18          0.15         0.35 o
   4   7   6          1.88          1.07         0.44 o
   5   7   6         30.37         30.26         1.29 o
 -10   8   6        170.92        194.09         6.69 o
  -9   8   6        167.74        176.81         3.98 o
  -8   8   6         57.41         57.86         2.70 o
  -7   8   6         28.39         29.57         2.01 o
  -6   8   6        337.21        375.01         6.21 o
  -5   8   6        445.57        486.04        15.52 o
  -4   8   6        495.09        505.11         8.00 o
  -3   8   6          0.09          0.87         0.57 o
  -2   8   6        497.98        492.85         6.49 o
  -1   8   6         25.41         25.78         1.01 o
   0   8   6         14.35         13.73         1.23 o
   1   8   6         57.81         56.33         1.49 o
   2   8   6        208.78        209.18         3.36 o
   3   8   6        428.84        443.29         5.25 o
   4   8   6        302.12        305.49         4.55 o
  -9   9   6        221.07        221.37         6.26 o
  -8   9   6        155.76        175.58         5.35 o
  -7   9   6         82.63         82.22         2.81 o
  -6   9   6        101.63        112.29         3.20 o
  -5   9   6         14.07         15.72         1.12 o
  -4   9   6        159.32        146.80         3.79 o
  -3   9   6         35.64         38.06         1.60 o
  -2   9   6        185.16        184.81         3.05 o
  -1   9   6        280.88        291.82         4.26 o
   0   9   6        204.04        221.16         3.49 o
   1   9   6         41.44         45.44         1.41 o
   2   9   6         53.88         59.78         1.62 o
   3   9   6          5.57          6.77         0.88 o
   4   9   6          9.90          8.93         0.83 o
  -8  10   6          1.13          2.87         1.07 o
  -7  10   6          2.03          1.62         0.90 o
  -6  10   6          6.83          7.65         0.86 o
  -5  10   6          8.77          7.70         0.86 o
  -4  10   6         25.02         29.38         1.44 o
  -3  10   6          2.94          4.24         0.75 o
  -2  10   6         24.89         27.64         1.12 o
  -1  10   6          0.30          0.46         0.43 o
   0  10   6          1.22          1.59         0.48 o
   1  10   6          9.00          8.77         0.80 o
   2  10   6          2.07          2.07         0.56 o
   3  10   6         39.13         39.65         1.40 o
  -7  11   6         15.24         22.02         2.12 o
  -6  11   6          8.97          9.02         2.13 o
  -5  11   6          6.34          6.32         0.86 o
  -4  11   6         68.20         65.42         2.17 o
  -3  11   6          8.81          9.04         1.03 o
  -2  11   6          5.00          6.27         0.69 o
  -1  11   6          7.59          8.61         0.78 o
   0  11   6         19.87         22.66         1.13 o
   1  11   6         23.70         27.60         1.23 o
   2  11   6          0.48          0.45         0.60 o
  -5  12   6         59.36         60.54         2.10 o
  -4  12   6        108.30        121.60         3.12 o
  -3  12   6        405.26        429.33         7.41 o
  -2  12   6          2.06          5.19         0.68 o
  -1  12   6          9.42         10.62         0.88 o
   0  12   6          4.54          4.36         0.96 o
 -11   1   7         66.24         68.44         2.62 o
 -10   1   7         69.13         75.46         2.71 o
  -9   1   7        253.35        241.68         3.43 o
  -8   1   7         18.02         18.55         0.82 o
  -7   1   7         40.39         39.79         1.12 o
  -6   1   7          0.31          1.70         0.41 o
  -5   1   7          2.88          3.04         0.51 o
  -4   1   7        569.88        559.84         6.51 o
  -3   1   7         31.56         34.48         1.02 o
  -2   1   7        289.91        276.19         6.51 o
  -1   1   7         39.37         37.26         3.69 o
   0   1   7         31.91         32.60         0.86 o
   1   1   7          6.29          2.52         0.34 o
   2   1   7         77.66         72.00         1.44 o
   3   1   7          3.59          2.04         0.43 o
   4   1   7          2.13          2.25         0.48 o
   5   1   7          7.28          8.76         0.81 o
 -11   2   7          2.25          1.90         0.99 o
 -10   2   7        122.04        104.16         3.22 o
  -9   2   7          0.72          0.81         0.50 o
  -8   2   7         10.26          8.05         0.63 o
  -7   2   7         70.39         64.69         1.43 o
  -6   2   7          0.18          0.28         0.35 o
  -5   2   7        746.07        679.19         9.56 o
  -4   2   7        569.38        564.27         7.49 o
  -3   2   7         16.48         16.34         0.88 o
  -2   2   7          1.52          0.19         0.47 o
  -1   2   7          0.15          0.89         0.36 o
   0   2   7          5.90          2.28         0.31 o
   1   2   7         24.61         17.10         0.95 o
   2   2   7         39.24         37.66         1.07 o
   3   2   7         27.99         27.47         0.83 o
   4   2   7          3.08          1.46         0.64 o
   5   2   7         44.97         50.95         1.90 o
 -11   3   7          3.03          2.78         0.90 o
 -10   3   7         45.89         45.65         2.13 o
  -9   3   7          3.20          7.18         0.73 o
  -8   3   7        165.27        161.49         3.02 o
  -7   3   7         34.38         38.26         2.45 o
  -6   3   7         13.75         15.08         0.94 o
  -5   3   7         32.18         35.36         1.68 o
  -4   3   7        130.00        139.23         2.61 o
  -3   3   7        484.29        493.67         6.71 o
  -2   3   7          7.88          7.33         0.79 o
  -1   3   7         77.26         84.59         1.58 o
   0   3   7         62.59         68.28         1.19 o
   1   3   7         96.58         90.17         1.45 o
   2   3   7         49.22         42.44         1.31 o
   3   3   7          0.88          1.77         0.40 o
   4   3   7         23.12         22.90         0.89 o
   5   3   7         41.11         41.16         1.55 o
 -11   4   7          0.93         -0.30         0.95 o
 -10   4   7          0.03          0.05         1.00 o
  -9   4   7          0.68          0.05         0.52 o
  -8   4   7          0.33          0.39         0.50 o
  -7   4   7          2.06          1.91         0.60 o
  -6   4   7          0.13          0.64         0.51 o
  -5   4   7          0.58          0.10         1.24 o
  -4   4   7         13.82         17.95         1.92 o
  -3   4   7          0.04          0.11         0.50 o
  -2   4   7          1.44          1.14         0.48 o
  -1   4   7          0.16         -0.14         0.44 o
   0   4   7          1.38          1.27         0.34 o
   1   4   7          2.45          2.60         0.40 o
   2   4   7          0.02         -0.18         0.33 o
   3   4   7          3.27          3.65         0.53 o
   4   4   7          0.99          0.96         0.38 o
   5   4   7          0.00         -0.53         0.79 o
 -10   5   7         92.29         87.79         4.11 o
  -9   5   7         28.50         29.97         1.48 o
  -8   5   7        150.75        147.73         3.38 o
  -7   5   7         21.13         22.86         1.25 o
  -6   5   7          0.17          0.46         0.51 o
  -5   5   7         56.16         50.15         1.76 o
  -4   5   7         20.74         21.58         1.32 o
  -3   5   7        441.63        435.80         8.24 o
  -2   5   7         10.30          8.93         0.90 o
  -1   5   7        123.72        123.01         2.81 o
   0   5   7         54.00         57.30         1.23 o
   1   5   7         78.33         80.03         1.93 o
   2   5   7          9.05          6.22         0.57 o
   3   5   7          1.32          1.19         0.39 o
   4   5   7         32.97         33.27         1.08 o
 -10   6   7         21.38         18.92         2.28 o
  -9   6   7          8.89          5.84         1.01 o
  -8   6   7          3.65          3.72         0.74 o
  -7   6   7          0.06         -0.22         0.50 o
  -6   6   7        147.71        122.86         3.01 o
  -5   6   7         25.33         29.95         1.48 o
  -4   6   7       1046.58       1008.59        12.35 o
  -3   6   7         63.62         65.85         1.63 o
  -2   6   7          0.70          0.60         0.52 o
  -1   6   7         71.92         65.75         2.21 o
   0   6   7        112.89        111.37         3.19 o
   1   6   7        416.55        401.23         4.72 o
   2   6   7         51.56         51.04         1.29 o
   3   6   7          4.85          4.20         0.53 o
   4   6   7          0.02          0.27         0.41 o
  -9   7   7         68.34         81.22         2.49 o
  -8   7   7          1.03          3.73         0.74 o
  -7   7   7         46.18         54.45         1.98 o
  -6   7   7         36.11         34.97         3.05 o
  -5   7   7         30.70         33.76         1.50 o
  -4   7   7        152.64        173.21         3.64 o
  -3   7   7         48.82         48.49         1.76 o
  -2   7   7         92.45         97.98         2.54 o
  -1   7   7         33.67         38.62         2.43 o
   0   7   7          3.93          6.34         0.95 o
   1   7   7          4.88          3.76         0.59 o
   2   7   7         26.90         25.64         0.99 o
   3   7   7          2.66          2.96         0.50 o
  -9   8   7          0.00          0.28         0.62 o
  -8   8   7          1.51          1.29         0.82 o
  -7   8   7          0.39          2.09         0.92 o
  -6   8   7          6.98          5.92         0.80 o
  -5   8   7         11.02         17.05         1.21 o
  -4   8   7          1.65          1.40         0.87 o
  -3   8   7          3.43          4.82         0.77 o
  -2   8   7          0.00          0.10         0.51 o
  -1   8   7          0.11         -0.67         0.67 o
   0   8   7          0.09         -0.40         0.42 o
   1   8   7          0.16         -0.39         0.39 o
   2   8   7          3.34          5.18         0.66 o
  -8   9   7         18.23         19.84         1.88 o
  -7   9   7         21.41         24.30         2.05 o
  -6   9   7          3.81          4.91         0.78 o
  -5   9   7          0.44          0.71         0.61 o
  -4   9   7        147.22        147.19         3.44 o
  -3   9   7          0.06          0.69         0.60 o
  -2   9   7        132.47        139.85         5.75 o
  -1   9   7         37.98         40.06         1.71 o
   0   9   7         25.99         27.67         1.43 o
   1   9   7          1.93          2.35         0.56 o
   2   9   7         10.64         13.04         1.14 o
  -6  10   7         71.44         77.93         2.37 o
  -5  10   7        471.52        455.65         8.69 o
  -4  10   7          5.67          5.09         0.88 o
  -3  10   7         17.38         13.65         1.24 o
  -2  10   7          0.81          1.05         0.63 o
  -1  10   7         13.64          9.89         1.03 o
   0  10   7        100.81         95.78         2.73 o
  -4  11   7         94.54         88.47         2.93 o
  -3  11   7         47.72         56.89         3.41 o
  -2  11   7          0.12         -1.16         1.52 o
 -10   0   8        107.30         90.11         4.26 o
  -9   0   8          0.14          0.10         0.85 o
  -8   0   8         68.34         70.49         2.29 o
  -7   0   8        352.92        363.43         6.71 o
  -6   0   8        953.26        916.50        14.56 o
  -5   0   8        657.16        650.34        10.73 o
  -4   0   8        113.06        114.88         2.89 o
  -3   0   8          1.98          5.39         1.19 o
  -2   0   8          1.00          4.75         1.15 o
  -1   0   8        224.84        199.27         5.99 o
   0   0   8        290.17        260.92         7.29 o
   1   0   8        192.76        201.17         6.14 o
   2   0   8        303.97        281.77         7.81 o
   3   0   8        118.01        127.45         3.16 o
 -10   1   8         78.13         79.24         2.86 o
  -9   1   8         82.72         77.27         1.74 o
  -8   1   8          5.33          5.43         0.61 o
  -7   1   8         12.96         16.65         0.90 o
  -6   1   8          2.43          2.55         0.64 o
  -5   1   8        121.32        118.17         2.14 o
  -4   1   8         73.22         69.66         1.53 o
  -3   1   8         48.38         44.54         1.75 o
  -2   1   8        100.29        100.85         2.72 o
  -1   1   8        105.20         98.69         5.82 o
   0   1   8          3.59          1.02         0.69 o
   1   1   8         32.19         28.57         1.81 o
   2   1   8          0.74          0.10         0.62 o
   3   1   8          4.23          3.15         0.52 o
 -10   2   8          0.13         -0.35         0.71 o
  -9   2   8          0.04         -0.17         0.40 o
  -8   2   8          0.03         -0.37         0.37 o
  -7   2   8          1.72          1.10         0.45 o
  -6   2   8          4.62          5.05         0.69 o
  -5   2   8          5.18          4.47         0.68 o
  -4   2   8          3.25          3.45         0.71 o
  -3   2   8          1.26          0.90         0.58 o
  -2   2   8          0.13          0.46         0.52 o
  -1   2   8          1.88          1.46         0.69 o
   0   2   8          8.57          8.47         1.04 o
   1   2   8          9.17          9.34         1.08 o
   2   2   8          5.74          5.01         0.96 o
   3   2   8          6.76          5.79         0.70 o
 -10   3   8         10.16          8.44         1.57 o
  -9   3   8          9.40         11.76         1.11 o
  -8   3   8         56.78         59.52         3.63 o
  -7   3   8          4.74          4.71         0.67 o
  -6   3   8          1.47          0.43         0.51 o
  -5   3   8          3.72          1.87         0.57 o
  -4   3   8         14.95         13.26         1.36 o
  -3   3   8         84.64         89.29         2.58 o
  -2   3   8         66.02         66.15         2.17 o
  -1   3   8         17.53         19.49         1.35 o
   0   3   8        153.17        141.57         3.48 o
   1   3   8          0.11          0.24         0.95 o
   2   3   8          0.07          0.29         0.85 o
   3   3   8         14.57         18.05         1.33 o
  -9   4   8          0.71          0.04         0.55 o
  -8   4   8         38.96         38.87         1.69 o
  -7   4   8        132.71        133.79         3.28 o
  -6   4   8        132.73        137.45         3.30 o
  -5   4   8        326.41        336.12         6.21 o
  -4   4   8        623.07        652.48        20.02 o
  -3   4   8        231.22        254.58         6.97 o
  -2   4   8         18.50         17.61         1.65 o
  -1   4   8         90.74         91.88         3.61 o
   0   4   8        386.46        386.01         6.65 o
   1   4   8        581.96        543.68         8.77 o
   2   4   8        190.85        214.58         4.38 o
  -9   5   8         48.72         54.10         2.04 o
  -8   5   8         69.11         77.44         2.44 o
  -7   5   8          0.80          1.29         0.62 o
  -6   5   8         31.86         28.89         1.48 o
  -5   5   8          0.06          0.06         0.58 o
  -4   5   8         74.09         74.28         2.27 o
  -3   5   8        151.48        154.35         4.98 o
  -2   5   8         75.18         80.96         2.34 o
  -1   5   8         50.46         61.18         2.06 o
   0   5   8        138.45        136.48         5.60 o
   1   5   8          0.51          1.58         0.71 o
   2   5   8          1.08          1.10         0.68 o
  -8   6   8          0.83          0.86         0.61 o
  -7   6   8          0.99          1.16         0.63 o
  -6   6   8          1.34          1.49         0.64 o
  -5   6   8          6.97          8.25         0.96 o
  -4   6   8         10.08          9.40         1.00 o
  -3   6   8          1.79          2.61         0.70 o
  -2   6   8          0.03          0.13         0.89 o
  -1   6   8          5.48          7.18         0.93 o
   0   6   8          8.25          7.47         0.93 o
   1   6   8         12.49         13.16         1.86 o
  -8   7   8          3.76          5.21         0.92 o
  -7   7   8         23.11         27.02         1.55 o
  -6   7   8         16.13         14.06         1.23 o
  -5   7   8          2.75          2.31         0.75 o
  -4   7   8         15.09         20.42         1.07 o
  -3   7   8          8.68         10.14         1.04 o
  -2   7   8         26.34         30.01         2.49 o
  -1   7   8         60.56         62.91         2.15 o
   0   7   8          1.26          0.85         0.68 o
   1   7   8          5.96          6.17         1.99 o
  -7   8   8        124.97        140.77         3.58 o
  -6   8   8        302.46        326.69         6.34 o
  -5   8   8        219.42        240.70         4.00 o
  -4   8   8          8.11         14.34         0.96 o
  -3   8   8          3.02          5.24         0.89 o
  -2   8   8          1.82          5.19         2.20 o
  -1   8   8         39.81         41.01         1.84 o
   0   8   8         47.24         46.63         2.78 o
  -5   9   8         96.41         93.68         2.72 o
  -4   9   8         68.09         68.13         2.31 o
  -3   9   8         64.18         70.54         2.34 o
  -2   9   8        101.45        109.16         4.31 o
  -8   1   9          8.03          9.02         0.76 o
  -7   1   9          0.05          0.85         0.49 o
  -6   1   9         17.16         17.25         0.98 o
  -5   1   9         33.03         28.52         1.29 o
  -4   1   9         37.23         38.22         1.84 o
  -3   1   9         31.85         35.07         1.76 o
  -2   1   9          6.64          6.31         1.30 o
  -1   1   9         11.07         14.49         1.29 o
   0   1   9          0.57         -0.12         0.59 o
  -8   2   9          3.90          4.98         0.87 o
  -7   2   9        125.89        112.03         2.73 o
  -6   2   9         16.45         15.57         1.07 o
  -5   2   9         39.87         35.55         1.41 o
  -4   2   9         47.95         52.97         3.28 o
  -3   2   9         11.57          9.72         1.10 o
  -2   2   9         18.46         13.28         1.92 o
  -1   2   9          0.32          0.38         0.70 o
   0   2   9          9.69          6.75         1.04 o
  -8   3   9          2.62          4.85         1.43 o
  -7   3   9          0.83          1.15         0.68 o
  -6   3   9          0.18         -0.32         0.51 o
  -5   3   9          4.03          4.25         0.67 o
  -4   3   9         10.58         11.30         1.18 o
  -3   3   9          9.70          9.03         1.07 o
  -2   3   9         30.98         39.68         1.86 o
  -1   3   9          2.21          3.90         1.09 o
   0   3   9         10.82         13.50         1.80 o
  -7   4   9          0.13         -0.54         0.58 o
  -6   4   9          0.06         -0.55         0.56 o
  -5   4   9          1.01          0.14         0.59 o
  -4   4   9          0.25         -0.29         0.77 o
  -3   4   9          0.37          0.27         0.77 o
  -2   4   9          0.00          0.41         0.85 o
  -1   4   9          0.08         -0.77         0.77 o
  -6   5   9          9.93          7.22         1.00 o
  -5   5   9         13.72         11.94         1.65 o
  -4   5   9         16.68         17.28         1.99 o
  -3   5   9         22.42         22.54         2.07 o
  -2   5   9         19.09         19.69         2.03 o
  -5   6   9          5.04          4.30         0.88 o
  -4   6   9         63.97         62.99         3.22 o
  -3   6   9          2.90          3.53         1.13 o
                                                
